# Supplementary material for: ﻿Morpho-phylogenetic evidence reveals novel species and new records of Nigrograna (Nigrogranaceae) associated with medicinal plants in Southwestern China
Source: MycoKeys. 2024 Oct 23;110:1–33. doi: 10.3897/mycokeys.110.132628 (PMC11525206; doi:10.3897/mycokeys.110.132628)
Supplement: XML Treatment for Nigrograna magnoliae [file mycokeys.110.132628-treatment1.xml]

<!DOCTYPE tp:taxon-treatment
  PUBLIC "-//TaxonX//DTD Taxonomic Treatment Publishing DTD v0 20100105//EN" "tax-treatment-NSO.dtd">
<tp:taxon-treatment xmlns:tp="http://www.plazi.org/taxpub"><tp:treatment-meta><kwd-group><label>Taxon classification</label><kwd>
              <named-content content-type="kingdom">Fungi</named-content>
            </kwd><kwd>
              <named-content content-type="order">Pleosporales</named-content>
            </kwd><kwd>
              <named-content content-type="family">Nigrogranaceae</named-content>
            </kwd></kwd-group><mixed-citation publication-type="journal"><person-group><name><surname>Du</surname><given-names>Hong-Zhi</given-names></name><name><surname>Lu</surname><given-names>Yu-Hang</given-names></name><name><surname>Cheewangkoon</surname><given-names>Ratchadawan</given-names></name><name><surname>Liu</surname><given-names>Jian-Kui</given-names></name></person-group><article-title>﻿Morpho-phylogenetic evidence reveals novel species and new records of <italic><tp:taxon-name><tp:taxon-name-part taxon-name-part-type="genus" reg="Nigrograna">Nigrograna</tp:taxon-name-part></tp:taxon-name></italic> (<tp:taxon-name><tp:taxon-name-part taxon-name-part-type="family">Nigrogranaceae</tp:taxon-name-part></tp:taxon-name>) associated with medicinal plants in Southwestern China</article-title><source>MycoKeys</source><day>23</day><month>10</month><year>2024</year><volume>110</volume><fpage>1</fpage><lpage>33</lpage><pub-id pub-id-type="doi">10.3897/mycokeys.110.132628</pub-id></mixed-citation></tp:treatment-meta><tp:nomenclature><label>﻿</label><tp:taxon-name>
            <object-id xmlns:xlink="http://www.w3.org/1999/xlink" content-type="arpha" xlink:type="simple">F6E36AFF-128F-5278-9552-D894CF322252</object-id>
            <tp:taxon-name-part taxon-name-part-type="genus" reg="Nigrograna">Nigrograna</tp:taxon-name-part>
            <tp:taxon-name-part taxon-name-part-type="species" reg="magnoliae">magnoliae</tp:taxon-name-part>
            <object-id xmlns:xlink="http://www.w3.org/1999/xlink" content-type="mycobank" xlink:type="simple">557331</object-id>
          </tp:taxon-name><tp:taxon-authority>Wanas, PLoS One, 15(7): 10 (2020)</tp:taxon-authority><xref ref-type="fig" rid="F2">Fig. 2</xref></tp:nomenclature><tp:treatment-sec sec-type="description" id="SECID0EUPDI"><title>Description.</title><p><bold><italic>Saprobic</italic></bold> on dead branches of <italic><tp:taxon-name><tp:taxon-name-part taxon-name-part-type="genus" reg="Buxus">Buxus</tp:taxon-name-part><tp:taxon-name-part taxon-name-part-type="species" reg="sinica">sinica</tp:taxon-name-part></tp:taxon-name></italic> (<tp:taxon-name><tp:taxon-name-part taxon-name-part-type="family">Buxaceae</tp:taxon-name-part></tp:taxon-name>). <bold>Sexual morph: <italic>Ascomata</italic></bold> 204–326 μm wide, 140–220 μm high (x̅ = 248 × 187 μm, n = 20), solitary or gregarious, scattered, immersed to semi-immersed, with only ostiolar necks visible on the host surface, trigonoid, uniloculate, perithecioid, globose to subglobose, brown to dark brown, with an ostiole. <bold><italic>Ostiole</italic></bold> central or eccentric, brittle. <bold><italic>Peridium</italic></bold> 15–23 μm (x̅ = 18 μm, n = 20) composed of angular cells, consisting 4–5 layers, brown to dark brown thick-walled cells of outer layer, hyaline to subhyaline thin-walled cells of inner layer. <bold><italic>Hamathecium</italic></bold> 1–3 μm (x̅ = 2 μm, n = 20) wide, composed of numerous, filamentous, hyaline, aseptate or separate, rarely branched, smooth-walled pseudoparaphyses. <bold><italic>Asci</italic></bold> 57–103 × 8–11 μm (x̅ = 72.5 × 10 μm, n = 30), 8-spored, bitunicate, fissitunicate, clavate to long cylindric-clavate, short cylindrical pedicellate with a swollen base, apically rounded, with a minute ocular chamber. <bold><italic>Ascospores</italic></bold> 13–19 × 4.5–6 μm (x̅ = 14.5 × 5 μm, n = 50), 1–2-seriate, partially overlapping, fusoid to ellipsoid, tapering towards the blunt ends, or blunt at both ends, guttulate, smooth-walled, olivaceous to yellowish-brown when young, 1-septate; deeply constricted at septa, becoming 3-septate, brown to dark brown when mature, without appendages. <bold>Asexual morph</bold>: Undetermined.</p></tp:treatment-sec><tp:treatment-sec sec-type="description" id="SECID0EERDI"><title>Culture characteristics.</title><p>Ascospores germinated on PDA within 24 h, and germ tubes produced from basal cell. Colonies growing on PDA reached 32−33 mm in diameter after three weeks at 25 °C in dark, white in the whole colony from above, and slightly raised in the center, circular, flat, edge entire, margin well-defined; in reverse, grayish black in the center, off-white at the margin, the color gradually lightens from center to edge, no pigmentation on PDA.</p><fig id="F2" position="float" orientation="portrait"><object-id xmlns:xlink="http://www.w3.org/1999/xlink" content-type="doi" xlink:type="simple">10.3897/mycokeys.110.132628.figure2</object-id><object-id xmlns:xlink="http://www.w3.org/1999/xlink" content-type="arpha" xlink:type="simple">1F2958DD-57B7-54C7-A678-67C38DD3E30F</object-id><label>Figure 2.</label><caption><p><italic><tp:taxon-name><tp:taxon-name-part taxon-name-part-type="genus" reg="Nigrograna">Nigrograna</tp:taxon-name-part><tp:taxon-name-part taxon-name-part-type="species" reg="magnoliae">magnoliae</tp:taxon-name-part></tp:taxon-name></italic> (<abbrev xmlns:xlink="http://www.w3.org/1999/xlink" xlink:title="herbarium of University of Electronic Science and Technology" id="ABBRID0E3RDI" xlink:type="simple">HUEST</abbrev> 23.0203, new host record) <bold>a</bold> host <italic><tp:taxon-name><tp:taxon-name-part taxon-name-part-type="genus" reg="Buxus">Buxus</tp:taxon-name-part><tp:taxon-name-part taxon-name-part-type="species" reg="sinica">sinica</tp:taxon-name-part></tp:taxon-name></italic><bold>b</bold> branch of <italic><tp:taxon-name><tp:taxon-name-part taxon-name-part-type="genus" reg="Buxus">Buxus</tp:taxon-name-part><tp:taxon-name-part taxon-name-part-type="species" reg="sinica">sinica</tp:taxon-name-part></tp:taxon-name></italic><bold>c–e</bold> appearance of ascomata on host surface <bold>f</bold> vertical section through ascoma <bold>g</bold> peridium <bold>h</bold> hamathecium <bold>i, j</bold> colonies on PDA, above (<bold>i</bold>) and below (<bold>j</bold>) <bold>k–o</bold> asci <bold>p</bold> asci in Congo red <bold>q–w</bold> ascospores. Scale bars: 100 µm (<bold>f</bold>); 20 µm (<bold>g, h</bold>, <bold>k–p</bold>); 10 µm (<bold>q–w</bold>).</p></caption><graphic xmlns:xlink="http://www.w3.org/1999/xlink" xlink:href="mycokeys-110-001-g002.jpg" position="float" orientation="portrait" xlink:type="simple" id="oo_1159657.jpg"><uri content-type="original_file" xlink:type="simple">https://binary.pensoft.net/fig/1159657</uri></graphic></fig></tp:treatment-sec><tp:treatment-sec sec-type="material" id="SECID0E2TDI"><title>Material examined.</title><p>China • Yunnan Province, Kunming City, Panlong District, Kunming Botanical Garden. <named-content xmlns:xlink="http://www.w3.org/1999/xlink" content-type="dwc:verbatimCoordinates" xlink:type="simple"><named-content content-type="geo-json" specific-use="{&#34;type&#34;:&#34;Point&#34;,&#34;coordinates&#34;:[102.740000,25.140833]}" id="NCID0EEUDI" xlink:type="simple">25°8'27′′N, 102°44'24′′E</named-content></named-content>, elevation 1,922 m, on dead branches of medicinal plant <italic><tp:taxon-name><tp:taxon-name-part taxon-name-part-type="genus" reg="Buxus">Buxus</tp:taxon-name-part><tp:taxon-name-part taxon-name-part-type="species" reg="sinica">sinica</tp:taxon-name-part></tp:taxon-name></italic> (Rehder &amp; E. H. Wilson) M. Cheng (<tp:taxon-name><tp:taxon-name-part taxon-name-part-type="family">Buxaceae</tp:taxon-name-part></tp:taxon-name>), 11 November 2022, H.Z. Du, S735 (<abbrev xmlns:xlink="http://www.w3.org/1999/xlink" xlink:title="herbarium of University of Electronic Science and Technology" id="ABBRID0EZUDI" xlink:type="simple">HUEST</abbrev> 23.0203), living culture <abbrev xmlns:xlink="http://www.w3.org/1999/xlink" xlink:title="University of Electronic Science and Technology Culture Collection" id="ABBRID0E4UDI" xlink:type="simple">UESTCC</abbrev> 23.0203; • ibid., Sichuan Province, Chengdu City, High-tech West District, Yaobo Park, <named-content xmlns:xlink="http://www.w3.org/1999/xlink" content-type="dwc:verbatimCoordinates" xlink:type="simple"><named-content content-type="geo-json" specific-use="{&#34;type&#34;:&#34;Point&#34;,&#34;coordinates&#34;:[103.939167,30.732500]}" id="NCID0EEVDI" xlink:type="simple">30°43'57′′N, 103°56'21′′E</named-content></named-content>, elevation 504 m, on dead branches of medicinal plant <italic><tp:taxon-name><tp:taxon-name-part taxon-name-part-type="genus" reg="Eucommia">Eucommia</tp:taxon-name-part><tp:taxon-name-part taxon-name-part-type="species" reg="ulmoides">ulmoides</tp:taxon-name-part></tp:taxon-name></italic> Oliv. (<tp:taxon-name><tp:taxon-name-part taxon-name-part-type="family">Eucommiaceae</tp:taxon-name-part></tp:taxon-name>), 11 August 2021, H.Z. Du, S347 (<abbrev xmlns:xlink="http://www.w3.org/1999/xlink" xlink:title="herbarium of University of Electronic Science and Technology" id="ABBRID0EZVDI" xlink:type="simple">HUEST</abbrev> 23.0206), living culture <abbrev xmlns:xlink="http://www.w3.org/1999/xlink" xlink:title="University of Electronic Science and Technology Culture Collection" id="ABBRID0E4VDI" xlink:type="simple">UESTCC</abbrev> 23.0206; • ibid., Guizhou Province, Guiyang City, Nanming District, Guiyang Medicinal Botanical Garden, <named-content xmlns:xlink="http://www.w3.org/1999/xlink" content-type="dwc:verbatimCoordinates" xlink:type="simple"><named-content content-type="geo-json" specific-use="{&#34;type&#34;:&#34;Point&#34;,&#34;coordinates&#34;:[106.696667,26.538333]}" id="NCID0EEWDI" xlink:type="simple">26°32'18′′N, 106°41'48′′E</named-content></named-content>, elevation 1,127 m, on dead branches of medicinal plant <italic><tp:taxon-name><tp:taxon-name-part taxon-name-part-type="genus" reg="Mahonia">Mahonia</tp:taxon-name-part><tp:taxon-name-part taxon-name-part-type="species" reg="bealei">bealei</tp:taxon-name-part></tp:taxon-name></italic> (Fort.) Carr. (<tp:taxon-name><tp:taxon-name-part taxon-name-part-type="family">Berberidaceae</tp:taxon-name-part></tp:taxon-name>), 12 October 2021, H.Z. Du, S370 (<abbrev xmlns:xlink="http://www.w3.org/1999/xlink" xlink:title="herbarium of University of Electronic Science and Technology" id="ABBRID0EZWDI" xlink:type="simple">HUEST</abbrev> 23.0207), living culture <named-content xmlns:xlink="http://www.w3.org/1999/xlink" content-type="dwc:institutional_code" xlink:title="China General Microbiological Culture Collection Center, Institute of Microbiology, Chinese Academy of Sciences, Beijing, China" xlink:href="http://grbio.org/institution/china-general-microbiological-culture-collection-center-chinese-academy-sciences" xlink:type="simple">CGMCC</named-content> 3.25627 = <abbrev xmlns:xlink="http://www.w3.org/1999/xlink" xlink:title="University of Electronic Science and Technology Culture Collection" id="ABBRID0EBXDI" xlink:type="simple">UESTCC</abbrev> 23.0207; • ibid., Guizhou Province, Guiyang City, Huaxi District, <named-content xmlns:xlink="http://www.w3.org/1999/xlink" content-type="dwc:verbatimCoordinates" xlink:type="simple"><named-content content-type="geo-json" specific-use="{&#34;type&#34;:&#34;Point&#34;,&#34;coordinates&#34;:[106.658889,26.511944]}" id="NCID0EIXDI" xlink:type="simple">26°30'43"N, 106°39'32"E</named-content></named-content>, elevation 1,155 m, on dead branches of medicinal plant <italic><tp:taxon-name><tp:taxon-name-part taxon-name-part-type="genus" reg="Camellia">Camellia</tp:taxon-name-part><tp:taxon-name-part taxon-name-part-type="species" reg="sinensis">sinensis</tp:taxon-name-part></tp:taxon-name></italic> (L.) O. Ktze. (<tp:taxon-name><tp:taxon-name-part taxon-name-part-type="family">Theaceae</tp:taxon-name-part></tp:taxon-name>), 2 February 2023, Y.X. Yu, GY33 (<abbrev xmlns:xlink="http://www.w3.org/1999/xlink" xlink:title="herbarium of University of Electronic Science and Technology" id="ABBRID0E4XDI" xlink:type="simple">HUEST</abbrev> 23.0190), living culture <abbrev xmlns:xlink="http://www.w3.org/1999/xlink" xlink:title="University of Electronic Science and Technology Culture Collection" id="ABBRID0EBYDI" xlink:type="simple">UESTCC</abbrev> 23.0190.</p></tp:treatment-sec><tp:treatment-sec sec-type="notes" id="SECID0EFYDI"><title>Notes.</title><p><italic><tp:taxon-name><tp:taxon-name-part taxon-name-part-type="genus" reg="Nigrograna">Nigrograna</tp:taxon-name-part><tp:taxon-name-part taxon-name-part-type="species" reg="magnoliae">magnoliae</tp:taxon-name-part></tp:taxon-name></italic> was introduced by <xref ref-type="bibr" rid="B66">Wanasinghe et al. (2020)</xref> with both asexual and sexual morphs reported in China. The host distribution of this species is presented in Table <xref ref-type="table" rid="T2">2</xref>. Our collections are identical to <italic><tp:taxon-name><tp:taxon-name-part taxon-name-part-type="genus" reg="Nigrograna">N.</tp:taxon-name-part><tp:taxon-name-part taxon-name-part-type="species" reg="magnoliae">magnoliae</tp:taxon-name-part></tp:taxon-name></italic> based on morphology and phylogeny. Therefore, we reported it as new host records from medicinal plants of <italic><tp:taxon-name><tp:taxon-name-part taxon-name-part-type="genus" reg="Buxus">Buxus</tp:taxon-name-part><tp:taxon-name-part taxon-name-part-type="species" reg="sinica">sinica</tp:taxon-name-part></tp:taxon-name></italic>, <italic><tp:taxon-name><tp:taxon-name-part taxon-name-part-type="genus" reg="Camellia">Camellia</tp:taxon-name-part><tp:taxon-name-part taxon-name-part-type="species" reg="sinensis">sinensis</tp:taxon-name-part></tp:taxon-name></italic>, <italic><tp:taxon-name><tp:taxon-name-part taxon-name-part-type="genus" reg="Eucommia">Eucommia</tp:taxon-name-part><tp:taxon-name-part taxon-name-part-type="species" reg="ulmoides">ulmoides</tp:taxon-name-part></tp:taxon-name></italic> and <italic><tp:taxon-name><tp:taxon-name-part taxon-name-part-type="genus" reg="Mahonia">Mahonia</tp:taxon-name-part><tp:taxon-name-part taxon-name-part-type="species" reg="bealei">bealei</tp:taxon-name-part></tp:taxon-name></italic> in China.</p><table-wrap id="T2" position="float" orientation="portrait"><label>Table 2.</label><caption><p>The host distribution of <italic><tp:taxon-name><tp:taxon-name-part taxon-name-part-type="genus" reg="Nigrograna">Nigrograna</tp:taxon-name-part><tp:taxon-name-part taxon-name-part-type="species" reg="magnoliae">magnoliae</tp:taxon-name-part></tp:taxon-name></italic>.</p></caption><table id="TID0EYFGK" rules="all"><tbody><tr><th rowspan="1" colspan="1">Host distribution</th><th rowspan="1" colspan="1">Collecting sites</th><th rowspan="1" colspan="1">References</th></tr><tr><td rowspan="1" colspan="1"><italic><tp:taxon-name><tp:taxon-name-part taxon-name-part-type="genus" reg="Magnolia">Magnolia</tp:taxon-name-part><tp:taxon-name-part taxon-name-part-type="species" reg="denudate">denudate</tp:taxon-name-part></tp:taxon-name></italic> (<tp:taxon-name><tp:taxon-name-part taxon-name-part-type="family">Magnoliaceae</tp:taxon-name-part></tp:taxon-name>)</td><td rowspan="1" colspan="1">China (Yunnan Province)</td><td rowspan="1" colspan="1">
                    <xref ref-type="bibr" rid="B66">Wanasinghe et al. (2020)</xref>
                  </td></tr><tr><td rowspan="1" colspan="1">Submerged wood from aquatic habitats</td><td rowspan="1" colspan="1">Thailand (Chiang Rai Province)</td><td rowspan="1" colspan="1">
                    <xref ref-type="bibr" rid="B70">Zhang et al. (2020)</xref>
                  </td></tr><tr><td rowspan="1" colspan="1">Decaying twigs of unidentified host</td><td rowspan="1" colspan="1">China (Guizhou Province)</td><td rowspan="1" colspan="1">
                    <xref ref-type="bibr" rid="B70">Zhang et al. (2020)</xref>
                  </td></tr><tr><td rowspan="1" colspan="1"><italic><tp:taxon-name><tp:taxon-name-part taxon-name-part-type="genus" reg="Acer">Acer</tp:taxon-name-part><tp:taxon-name-part taxon-name-part-type="species" reg="truncatum">truncatum</tp:taxon-name-part></tp:taxon-name></italic> (<tp:taxon-name><tp:taxon-name-part taxon-name-part-type="family">Aceraceae</tp:taxon-name-part></tp:taxon-name>)</td><td rowspan="1" colspan="1">China (Sichuan Province)</td><td rowspan="1" colspan="1">
                    <xref ref-type="bibr" rid="B33">Li et al. (2023)</xref>
                  </td></tr><tr><td rowspan="1" colspan="1"><italic><tp:taxon-name><tp:taxon-name-part taxon-name-part-type="genus" reg="Juglans">Juglans</tp:taxon-name-part><tp:taxon-name-part taxon-name-part-type="species" reg="regia">regia</tp:taxon-name-part></tp:taxon-name></italic> (<tp:taxon-name><tp:taxon-name-part taxon-name-part-type="family">Juglandaceae</tp:taxon-name-part></tp:taxon-name>)</td><td rowspan="1" colspan="1">China (Sichuan Province)</td><td rowspan="1" colspan="1">
                    <xref ref-type="bibr" rid="B33">Li et al. (2023)</xref>
                  </td></tr><tr><td rowspan="1" colspan="1"><italic><tp:taxon-name><tp:taxon-name-part taxon-name-part-type="genus" reg="Olea">Olea</tp:taxon-name-part><tp:taxon-name-part taxon-name-part-type="species" reg="europaea">europaea</tp:taxon-name-part></tp:taxon-name></italic> (<tp:taxon-name><tp:taxon-name-part taxon-name-part-type="family">Oleaceae</tp:taxon-name-part></tp:taxon-name>)</td><td rowspan="1" colspan="1">China (Sichuan Province)</td><td rowspan="1" colspan="1">
                    <xref ref-type="bibr" rid="B33">Li et al. (2023)</xref>
                  </td></tr><tr><td rowspan="1" colspan="1"><italic><tp:taxon-name><tp:taxon-name-part taxon-name-part-type="genus" reg="Michelia">Michelia</tp:taxon-name-part><tp:taxon-name-part taxon-name-part-type="species" reg="alba">alba</tp:taxon-name-part></tp:taxon-name></italic> (<tp:taxon-name><tp:taxon-name-part taxon-name-part-type="family">Magnoliaceae</tp:taxon-name-part></tp:taxon-name>)</td><td rowspan="1" colspan="1">China (Guizhou Province)</td><td rowspan="1" colspan="1">
                    <xref ref-type="bibr" rid="B9">Chethana et al. (2023)</xref>
                  </td></tr><tr><td rowspan="1" colspan="1"><italic><tp:taxon-name><tp:taxon-name-part taxon-name-part-type="genus" reg="Rosa">Rosa</tp:taxon-name-part></tp:taxon-name></italic> sp. (<tp:taxon-name><tp:taxon-name-part taxon-name-part-type="family">Rosaceae</tp:taxon-name-part></tp:taxon-name>)</td><td rowspan="1" colspan="1">China (Sichuan Province)</td><td rowspan="1" colspan="1">
                    <xref ref-type="bibr" rid="B9">Chethana et al. (2023)</xref>
                  </td></tr><tr><td rowspan="1" colspan="1">Fruiting bodies of <italic><tp:taxon-name><tp:taxon-name-part taxon-name-part-type="genus" reg="Shearia">Shearia</tp:taxon-name-part></tp:taxon-name></italic> sp. (<tp:taxon-name><tp:taxon-name-part taxon-name-part-type="family">Dothioraceae</tp:taxon-name-part></tp:taxon-name>)</td><td rowspan="1" colspan="1">China (Guizhou Province)</td><td rowspan="1" colspan="1">
                    <xref ref-type="bibr" rid="B9">Chethana et al. (2023)</xref>
                  </td></tr><tr><td rowspan="1" colspan="1"><italic><tp:taxon-name><tp:taxon-name-part taxon-name-part-type="genus" reg="Magnolia">Magnolia</tp:taxon-name-part><tp:taxon-name-part taxon-name-part-type="species" reg="grandiflora">grandiflora</tp:taxon-name-part></tp:taxon-name></italic> (<tp:taxon-name><tp:taxon-name-part taxon-name-part-type="family">Magnoliaceae</tp:taxon-name-part></tp:taxon-name>)</td><td rowspan="1" colspan="1">Thailand (Chiang Mai Province)</td><td rowspan="1" colspan="1" style="color: #4d4d38">
                    <ext-link xmlns:xlink="http://www.w3.org/1999/xlink" xlink:href="MN081891.1" ext-link-type="gen" xlink:type="simple">https://www.ncbi.nlm.nih.gov/nuccore/MN081891.1</ext-link>
                  </td></tr><tr><td rowspan="1" colspan="1"><italic><tp:taxon-name><tp:taxon-name-part taxon-name-part-type="genus" reg="Castanopsis">Castanopsis</tp:taxon-name-part><tp:taxon-name-part taxon-name-part-type="species" reg="indica">indica</tp:taxon-name-part></tp:taxon-name></italic> (<tp:taxon-name><tp:taxon-name-part taxon-name-part-type="family">Fagaceae</tp:taxon-name-part></tp:taxon-name>)</td><td rowspan="1" colspan="1">China (Yunnan Province)</td><td rowspan="1" colspan="1">
                    <xref ref-type="bibr" rid="B50">Ren et al. (2024)</xref>
                  </td></tr><tr><td rowspan="1" colspan="1"><italic><tp:taxon-name><tp:taxon-name-part taxon-name-part-type="genus" reg="Buxus">Buxus</tp:taxon-name-part><tp:taxon-name-part taxon-name-part-type="species" reg="sinica">sinica</tp:taxon-name-part></tp:taxon-name></italic> (<tp:taxon-name><tp:taxon-name-part taxon-name-part-type="family">Buxaceae</tp:taxon-name-part></tp:taxon-name>)</td><td rowspan="1" colspan="1">China (Yunnan Province)</td><td rowspan="1" colspan="1">In this study</td></tr><tr><td rowspan="1" colspan="1"><italic><tp:taxon-name><tp:taxon-name-part taxon-name-part-type="genus" reg="Eucommia">Eucommia</tp:taxon-name-part><tp:taxon-name-part taxon-name-part-type="species" reg="ulmoides">ulmoides</tp:taxon-name-part></tp:taxon-name></italic> (<tp:taxon-name><tp:taxon-name-part taxon-name-part-type="family">Eucommiaceae</tp:taxon-name-part></tp:taxon-name>)</td><td rowspan="1" colspan="1">China (Sichuan Province)</td><td rowspan="1" colspan="1">In this study</td></tr><tr><td rowspan="1" colspan="1"><italic><tp:taxon-name><tp:taxon-name-part taxon-name-part-type="genus" reg="Mahonia">Mahonia</tp:taxon-name-part><tp:taxon-name-part taxon-name-part-type="species" reg="bealei">bealei</tp:taxon-name-part></tp:taxon-name></italic> (<tp:taxon-name><tp:taxon-name-part taxon-name-part-type="family">Berberidaceae</tp:taxon-name-part></tp:taxon-name>)</td><td rowspan="1" colspan="1">China (Guizhou Province)</td><td rowspan="1" colspan="1">In this study</td></tr><tr><td rowspan="1" colspan="1"><italic><tp:taxon-name><tp:taxon-name-part taxon-name-part-type="genus" reg="Camellia">Camellia</tp:taxon-name-part><tp:taxon-name-part taxon-name-part-type="species" reg="sinensis">sinensis</tp:taxon-name-part></tp:taxon-name></italic> (<tp:taxon-name><tp:taxon-name-part taxon-name-part-type="family">Theaceae</tp:taxon-name-part></tp:taxon-name>)</td><td rowspan="1" colspan="1">China (Guizhou Province)</td><td rowspan="1" colspan="1">In this study</td></tr></tbody></table></table-wrap></tp:treatment-sec><ref-list><ref id="B66"><mixed-citation xmlns:xlink="http://www.w3.org/1999/xlink" xlink:type="simple"><person-group><name name-style="western"><surname>Wanasinghe</surname><given-names>DN</given-names></name><name name-style="western"><surname>Wijayawardene</surname><given-names>NN</given-names></name><name name-style="western"><surname>Xu</surname><given-names>JC</given-names></name><name name-style="western"><surname>Cheewangkoon</surname><given-names>R</given-names></name><name name-style="western"><surname>Mortimer</surname><given-names>PE</given-names></name></person-group> (<year>2020</year>) Taxonomic novelties in <italic><tp:taxon-name><tp:taxon-name-part taxon-name-part-type="genus">Magnolia</tp:taxon-name-part></tp:taxon-name></italic>-associated pleosporalean fungi in the Kunming Botanical Gardens (Yunnan, China). PLoS ONE 15(7): e0235855. <ext-link xlink:href="10.1371/journal.pone.0235855" ext-link-type="doi" xlink:type="simple">https://doi.org/10.1371/journal.pone.0235855</ext-link></mixed-citation></ref><ref id="B70"><mixed-citation xmlns:xlink="http://www.w3.org/1999/xlink" xlink:type="simple"><person-group><name name-style="western"><surname>Zhang</surname><given-names>JF</given-names></name><name name-style="western"><surname>Liu</surname><given-names>JK</given-names></name><name name-style="western"><surname>Thambugala</surname><given-names>KM</given-names></name><name name-style="western"><surname>Yang</surname><given-names>J</given-names></name><name name-style="western"><surname>Meng</surname><given-names>ZH</given-names></name><name name-style="western"><surname>Liu</surname><given-names>ZY</given-names></name></person-group> (<year>2020</year>) <article-title>Two new species and a new record of <italic><tp:taxon-name><tp:taxon-name-part taxon-name-part-type="genus">Nigrograna</tp:taxon-name-part></tp:taxon-name></italic> (<tp:taxon-name><tp:taxon-name-part taxon-name-part-type="family">Nigrogranaceae</tp:taxon-name-part></tp:taxon-name>, <tp:taxon-name><tp:taxon-name-part taxon-name-part-type="order">Pleosporales</tp:taxon-name-part></tp:taxon-name>) from China and Thailand.</article-title><source>Mycological Progress</source><volume>19</volume>(<issue>11</issue>): <fpage>1365</fpage>–<lpage>1375</lpage>. <ext-link xlink:href="10.1007/s11557-020-01633-0" ext-link-type="doi" xlink:type="simple">https://doi.org/10.1007/s11557-020-01633-0</ext-link></mixed-citation></ref><ref id="B33"><mixed-citation xmlns:xlink="http://www.w3.org/1999/xlink" xlink:type="simple"><person-group><name name-style="western"><surname>Li</surname><given-names>WL</given-names></name><name name-style="western"><surname>Liang</surname><given-names>RR</given-names></name><name name-style="western"><surname>Dissanayake</surname><given-names>AJ</given-names></name><name name-style="western"><surname>Liu</surname><given-names>JK</given-names></name></person-group> (<year>2023</year>) <article-title>Mycosphere Notes 413–448: <tp:taxon-name><tp:taxon-name-part taxon-name-part-type="class">Dothideomycetes</tp:taxon-name-part></tp:taxon-name> associated with woody oil plants in China.</article-title><source>Mycosphere</source><volume>14</volume>(<issue>1</issue>): <fpage>1436</fpage>–<lpage>1529</lpage>. <ext-link xlink:href="10.5943/mycosphere/14/1/16" ext-link-type="doi" xlink:type="simple">https://doi.org/10.5943/mycosphere/14/1/16</ext-link></mixed-citation></ref><ref id="B9"><mixed-citation xmlns:xlink="http://www.w3.org/1999/xlink" xlink:type="simple"><person-group><name name-style="western"><surname>Chethana</surname><given-names>KWT</given-names></name><name name-style="western"><surname>Rathnayaka</surname><given-names>AR</given-names></name><name name-style="western"><surname>Samarakoon</surname><given-names>BC</given-names></name><name name-style="western"><surname>Wu</surname><given-names>N</given-names></name><name name-style="western"><surname>Wijesinghe</surname><given-names>SN</given-names></name><name name-style="western"><surname>Yasanthika</surname><given-names>WAE</given-names></name><name name-style="western"><surname>Sysouphanthong</surname><given-names>P</given-names></name><name name-style="western"><surname>Thiyagaraja</surname><given-names>V</given-names></name><name name-style="western"><surname>Armand</surname><given-names>A</given-names></name><name name-style="western"><surname>Lestari</surname><given-names>AS</given-names></name><name name-style="western"><surname>Madagammana</surname><given-names>AD</given-names></name><name name-style="western"><surname>Ediriweera</surname><given-names>AN</given-names></name><name name-style="western"><surname>Prematunga</surname><given-names>C</given-names></name><name name-style="western"><surname>Li</surname><given-names>CJ-Y</given-names></name><name name-style="western"><surname>Tennakoon</surname><given-names>DS</given-names></name><name name-style="western"><surname>Gomdola</surname><given-names>D</given-names></name><name name-style="western"><surname>Marasinghe</surname><given-names>DS</given-names></name><name name-style="western"><surname>Bundhun</surname><given-names>D</given-names></name><name name-style="western"><surname>Pem</surname><given-names>D</given-names></name><name name-style="western"><surname>Ren</surname><given-names>G</given-names></name><name name-style="western"><surname>Zhao</surname><given-names>H</given-names></name><name name-style="western"><surname>Su</surname><given-names>HL</given-names></name><name name-style="western"><surname>Win</surname><given-names>H</given-names></name><name name-style="western"><surname>Li</surname><given-names>H</given-names></name><name name-style="western"><surname>Lu</surname><given-names>L</given-names></name><name name-style="western"><surname>Calabon</surname><given-names>MS</given-names></name><name name-style="western"><surname>Samarakoon</surname><given-names>MC</given-names></name><name name-style="western"><surname>Chaiwan</surname><given-names>N</given-names></name><name name-style="western"><surname>Huanraluek</surname><given-names>N</given-names></name><name name-style="western"><surname>Samaradiwakara</surname><given-names>NP</given-names></name><name name-style="western"><surname>Kularathnage</surname><given-names>ND</given-names></name><name name-style="western"><surname>Abeywickrama</surname><given-names>PD</given-names></name><name name-style="western"><surname>Perera</surname><given-names>RH</given-names></name><name name-style="western"><surname>Tang</surname><given-names>SM</given-names></name><name name-style="western"><surname>Du</surname><given-names>T-Y</given-names></name><name name-style="western"><surname>Punyaboon</surname><given-names>W</given-names></name><name name-style="western"><surname>Ma</surname><given-names>X</given-names></name><name name-style="western"><surname>Yang</surname><given-names>YH</given-names></name><name name-style="western"><surname>Tun</surname><given-names>ZL</given-names></name><name name-style="western"><surname>Bhunjun</surname><given-names>CS</given-names></name><name name-style="western"><surname>Manawasinghe</surname><given-names>IS</given-names></name><name name-style="western"><surname>Senanayake</surname><given-names>IC</given-names></name><name name-style="western"><surname>Liu</surname><given-names>JK</given-names></name><name name-style="western"><surname>Tibpromma</surname><given-names>S</given-names></name><name name-style="western"><surname>Wadduwage</surname><given-names>KS</given-names></name><name name-style="western"><surname>Wijayalath</surname><given-names>WHDN</given-names></name><name name-style="western"><surname>Raspé</surname><given-names>O</given-names></name><name name-style="western"><surname>Bulgakov</surname><given-names>TS</given-names></name><name name-style="western"><surname>Camporesi</surname><given-names>E</given-names></name><name name-style="western"><surname>Promputtha</surname><given-names>I</given-names></name><name name-style="western"><surname>Hyde</surname><given-names>KD</given-names></name></person-group> (<year>2023</year>) <article-title>AJOM new records and collections of fungi: 151–200.</article-title><source>Asian Journal of Mycology</source><volume>6</volume>(<issue>2</issue>): <fpage>89</fpage>–<lpage>243</lpage>. <ext-link xlink:href="10.5943/ajom/6/2/7" ext-link-type="doi" xlink:type="simple">https://doi.org/10.5943/ajom/6/2/7</ext-link></mixed-citation></ref><ref id="B50"><mixed-citation xmlns:xlink="http://www.w3.org/1999/xlink" xlink:type="simple"><person-group><name name-style="western"><surname>Ren</surname><given-names>GC</given-names></name><name name-style="western"><surname>Jayasiri</surname><given-names>SC</given-names></name><name name-style="western"><surname>Tibpromma</surname><given-names>S</given-names></name><name name-style="western"><surname>De Farias</surname><given-names>ARG</given-names></name><name name-style="western"><surname>Chethana</surname><given-names>KWT</given-names></name><name name-style="western"><surname>Faraj</surname><given-names>KH</given-names></name><name name-style="western"><surname>Wanasinghe</surname><given-names>DN</given-names></name><name name-style="western"><surname>Xu</surname><given-names>JC</given-names></name><name name-style="western"><surname>Hyde</surname><given-names>KD</given-names></name><name name-style="western"><surname>Gui</surname><given-names>H</given-names></name></person-group> (<year>2024</year>) <article-title>Saprobic ascomycetes associated with woody litter from the Greater Mekong Subregion (Southwestern China and Northern Thailand).</article-title><source>Mycosphere</source><volume>15</volume>(<issue>1</issue>): <fpage>954</fpage>–<lpage>1082</lpage>.</mixed-citation></ref></ref-list></tp:taxon-treatment>
