# Supplementary material for: ﻿Morpho-phylogenetic evidence reveals novel species and new records of Nigrograna (Nigrogranaceae) associated with medicinal plants in Southwestern China
Source: MycoKeys. 2024 Oct 23;110:1–33. doi: 10.3897/mycokeys.110.132628 (PMC11525206; doi:10.3897/mycokeys.110.132628)
Supplement: XML Treatment for Nigrograna longiorostiolata [file mycokeys.110.132628-treatment2.xml]

<!DOCTYPE tp:taxon-treatment
  PUBLIC "-//TaxonX//DTD Taxonomic Treatment Publishing DTD v0 20100105//EN" "tax-treatment-NSO.dtd">
<tp:taxon-treatment xmlns:tp="http://www.plazi.org/taxpub"><tp:treatment-meta><kwd-group><label>Taxon classification</label><kwd>
              <named-content content-type="kingdom">Fungi</named-content>
            </kwd><kwd>
              <named-content content-type="order">Pleosporales</named-content>
            </kwd><kwd>
              <named-content content-type="family">Nigrogranaceae</named-content>
            </kwd></kwd-group><mixed-citation publication-type="journal"><person-group><name><surname>Du</surname><given-names>Hong-Zhi</given-names></name><name><surname>Lu</surname><given-names>Yu-Hang</given-names></name><name><surname>Cheewangkoon</surname><given-names>Ratchadawan</given-names></name><name><surname>Liu</surname><given-names>Jian-Kui</given-names></name></person-group><article-title>﻿Morpho-phylogenetic evidence reveals novel species and new records of <italic><tp:taxon-name><tp:taxon-name-part taxon-name-part-type="genus" reg="Nigrograna">Nigrograna</tp:taxon-name-part></tp:taxon-name></italic> (<tp:taxon-name><tp:taxon-name-part taxon-name-part-type="family">Nigrogranaceae</tp:taxon-name-part></tp:taxon-name>) associated with medicinal plants in Southwestern China</article-title><source>MycoKeys</source><day>23</day><month>10</month><year>2024</year><volume>110</volume><fpage>1</fpage><lpage>33</lpage><pub-id pub-id-type="doi">10.3897/mycokeys.110.132628</pub-id></mixed-citation></tp:treatment-meta><tp:nomenclature><label>﻿</label><tp:taxon-name>
            <object-id xmlns:xlink="http://www.w3.org/1999/xlink" content-type="arpha" xlink:type="simple">4F44122A-E81C-51D2-9D09-63033DA03266</object-id>
            <tp:taxon-name-part taxon-name-part-type="genus" reg="Nigrograna">Nigrograna</tp:taxon-name-part>
            <tp:taxon-name-part taxon-name-part-type="species" reg="longiorostiolata">longiorostiolata</tp:taxon-name-part>
            <object-id xmlns:xlink="http://www.w3.org/1999/xlink" content-type="mycobank" xlink:type="simple">854177</object-id>
          </tp:taxon-name><tp:taxon-authority>H.Z. Du &amp; Jian K. Liu</tp:taxon-authority><tp:taxon-status xmlns:xlink="http://www.w3.org/1999/xlink" xlink:type="simple">sp. nov.</tp:taxon-status><xref ref-type="fig" rid="F3">Fig. 3</xref></tp:nomenclature><tp:treatment-sec sec-type="etymology" id="SECID0EKKAK"><title>Etymology.</title><p>The epithet ‘<italic>longiorostiolata</italic>’ refers to the longer-ostiolate of ascomata.</p></tp:treatment-sec><tp:treatment-sec sec-type="Holotype" id="SECID0E1KAK"><title>Holotype.</title><p><abbrev xmlns:xlink="http://www.w3.org/1999/xlink" xlink:title="Herbarium of Cryptogams, Kunming Institute of Botany Academia Sinica" id="ABBRID0EALAK" xlink:type="simple">HKAS</abbrev> 131311</p></tp:treatment-sec><tp:treatment-sec sec-type="description" id="SECID0EELAK"><title>Description.</title><p><bold><italic>Saprobic</italic></bold> on dead branches of <italic><tp:taxon-name><tp:taxon-name-part taxon-name-part-type="genus" reg="Citrus">Citrus</tp:taxon-name-part><tp:taxon-name-part taxon-name-part-type="species" reg="medica">medica</tp:taxon-name-part></tp:taxon-name></italic> (<tp:taxon-name><tp:taxon-name-part taxon-name-part-type="family">Rutaceae</tp:taxon-name-part></tp:taxon-name>). <bold>Sexual morph: <italic>Ascomata</italic></bold> 222–293 μm wide, 144–486 μm high (x̅ = 264 × 303 μm, n = 20), solitary, scattered, immersed, visible as black dots on the host surface, uniloculate, globose to subglobose, sometimes obpyriform with a long ostiole. <bold><italic>Ostioles</italic></bold> 175–302 μm long, 83–128 μm wide (x̅ = 263 × 102 μm, n = 20) central or eccentric, longer, with a crest-like apex, filled with hyaline or slightly brown periphyses. <bold><italic>Peridium</italic></bold> 17–32 μm (x̅ = 23.5 μm, n = 20) composed of <italic>textura prismatica</italic> cells, consisting 3–4 layers, brown to dark brown of outer layer, hyaline to subhyaline of inner layer. <bold><italic>Hamathecium</italic></bold> 1–2 μm (x̅ = 1.5 μm, n = 20) wide, composed of numerous, filiform, hyaline, aseptate or separate, rarely branched, guttulate, smooth-walled pseudoparaphyses. <bold><italic>Asci</italic></bold> 40–70 × 6–9 μm (x̅ = 53 × 8 μm, n = 30), 5–8-spored, bitunicate, fissitunicate, clavate, short cylindrical pedicellate with a swollen base, apically rounded, with a minute ocular chamber. <bold><italic>Ascospores</italic></bold> 10–13 × 4–6 μm (x̅ = 12 × 5 μm, n = 50), 1–2-seriate, partially overlapping, fusoid to ellipsoid, tapering towards the blunt ends, or blunt at both ends, guttulate, olivaceous to yellowish-brown when young, aseptate or 1-septate; deeply constricted at septa, becoming 3-septate, brown to dark brown when mature, without appendages. <bold>Asexual morph</bold>: Undetermined.</p></tp:treatment-sec><tp:treatment-sec sec-type="description" id="SECID0E2MAK"><title>Culture characteristics.</title><p>Ascospores germinated on PDA within 24 h, and germ tubes produced from basal cell. Colonies growing on PDA reached 17–18 mm in diameter after three weeks at 25 °C in dark, white in the whole colony from above, circular, edge entire, margin well-defined; in reverse, off-white to grayish brown, no pigmentation on PDA.</p><fig id="F3" position="float" orientation="portrait"><object-id xmlns:xlink="http://www.w3.org/1999/xlink" content-type="doi" xlink:type="simple">10.3897/mycokeys.110.132628.figure3</object-id><object-id xmlns:xlink="http://www.w3.org/1999/xlink" content-type="arpha" xlink:type="simple">004B258C-6DBB-5DB5-99C5-4AC58D554AB8</object-id><label>Figure 3.</label><caption><p><italic><tp:taxon-name><tp:taxon-name-part taxon-name-part-type="genus" reg="Nigrograna">Nigrograna</tp:taxon-name-part><tp:taxon-name-part taxon-name-part-type="species" reg="longiorostiolata">longiorostiolata</tp:taxon-name-part></tp:taxon-name></italic> (<abbrev xmlns:xlink="http://www.w3.org/1999/xlink" xlink:title="Herbarium of Cryptogams, Kunming Institute of Botany Academia Sinica" id="ABBRID0ETNAK" xlink:type="simple">HKAS</abbrev> 131311, holotype) <bold>a</bold> host <italic><tp:taxon-name><tp:taxon-name-part taxon-name-part-type="genus" reg="Citrus">Citrus</tp:taxon-name-part><tp:taxon-name-part taxon-name-part-type="species" reg="medica">medica</tp:taxon-name-part></tp:taxon-name></italic><bold>b</bold> branch of <italic><tp:taxon-name><tp:taxon-name-part taxon-name-part-type="genus" reg="Citrus">Citrus</tp:taxon-name-part><tp:taxon-name-part taxon-name-part-type="species" reg="medica">medica</tp:taxon-name-part></tp:taxon-name></italic><bold>c–f</bold> appearance of ascomata on host surface <bold>g, h</bold> vertical section through ascoma <bold>i</bold> peridium <bold>j</bold> germinated ascospore <bold>k, l</bold> colony on PDA, above (<bold>k</bold>) and below (<bold>l</bold>) <bold>m</bold> hamathecium <bold>n–p, w–z</bold> asci <bold>q–v</bold> ascospores. Scale bars: 100 µm (<bold>g, h</bold>); 10 µm (<bold>i, j, m–p, w–z</bold>); 5 µm (<bold>q–v</bold>).</p></caption><graphic xmlns:xlink="http://www.w3.org/1999/xlink" xlink:href="mycokeys-110-001-g003.jpg" position="float" orientation="portrait" xlink:type="simple" id="oo_1159658.jpg"><uri content-type="original_file" xlink:type="simple">https://binary.pensoft.net/fig/1159658</uri></graphic></fig></tp:treatment-sec><tp:treatment-sec sec-type="material" id="SECID0EQPAK"><title>Material examined.</title><p>China • Yunnan Province, Xishuangbanna Dai Autonomous Prefecture, Mengla County, Xishuangbanna Tropical Botanical Garden Chinese Academy of Sciences. <named-content xmlns:xlink="http://www.w3.org/1999/xlink" content-type="dwc:verbatimCoordinates" xlink:type="simple"><named-content content-type="geo-json" specific-use="{&#34;type&#34;:&#34;Point&#34;,&#34;coordinates&#34;:[101.425833,21.933611]}" id="NCID0EZPAK" xlink:type="simple">21°56'1′′N, 101°25'33′′E</named-content></named-content>, elevation 505 m, on dead branches of medicinal plant <italic><tp:taxon-name><tp:taxon-name-part taxon-name-part-type="genus" reg="Citrus">Citrus</tp:taxon-name-part><tp:taxon-name-part taxon-name-part-type="species" reg="medica">medica</tp:taxon-name-part></tp:taxon-name></italic> L. (<tp:taxon-name><tp:taxon-name-part taxon-name-part-type="family">Rutaceae</tp:taxon-name-part></tp:taxon-name>), 10 November 2022, H.Z. Du, S655 (<abbrev xmlns:xlink="http://www.w3.org/1999/xlink" xlink:title="Herbarium of Cryptogams, Kunming Institute of Botany Academia Sinica" id="ABBRID0EOQAK" xlink:type="simple">HKAS</abbrev> 131311, holotype; <abbrev xmlns:xlink="http://www.w3.org/1999/xlink" xlink:title="herbarium of University of Electronic Science and Technology" id="ABBRID0ESQAK" xlink:type="simple">HUEST</abbrev> 23.0200, isotype); ex-holotype living culture <named-content xmlns:xlink="http://www.w3.org/1999/xlink" content-type="dwc:institutional_code" xlink:title="China General Microbiological Culture Collection Center, Institute of Microbiology, Chinese Academy of Sciences, Beijing, China" xlink:href="http://grbio.org/institution/china-general-microbiological-culture-collection-center-chinese-academy-sciences" xlink:type="simple">CGMCC</named-content> 3.25626; ex-isotype living culture <abbrev xmlns:xlink="http://www.w3.org/1999/xlink" xlink:title="University of Electronic Science and Technology Culture Collection" id="ABBRID0E1QAK" xlink:type="simple">UESTCC</abbrev> 23.0200.</p></tp:treatment-sec><tp:treatment-sec sec-type="notes" id="SECID0E5QAK"><title>Notes.</title><p><italic><tp:taxon-name><tp:taxon-name-part taxon-name-part-type="genus" reg="Nigrograna">Nigrograna</tp:taxon-name-part><tp:taxon-name-part taxon-name-part-type="species" reg="longiorostiolata">longiorostiolata</tp:taxon-name-part></tp:taxon-name></italic> shares similar morphology with <italic><tp:taxon-name><tp:taxon-name-part taxon-name-part-type="genus" reg="Nigrograna">N.</tp:taxon-name-part><tp:taxon-name-part taxon-name-part-type="species" reg="magnoliae">magnoliae</tp:taxon-name-part></tp:taxon-name></italic> (holotype, MFLU 20–0092) and <italic><tp:taxon-name><tp:taxon-name-part taxon-name-part-type="genus" reg="Nigrograna">N.</tp:taxon-name-part><tp:taxon-name-part taxon-name-part-type="species" reg="kunmingensis">kunmingensis</tp:taxon-name-part></tp:taxon-name></italic> (holotype, ZHKU 22-0141) in having immersed, globose to subglobose ascomata, bitunicate and clavate asci, fusoid to ellipsoid, 3-septate mature ascospores. However, the ascomata size of <italic><tp:taxon-name><tp:taxon-name-part taxon-name-part-type="genus" reg="Nigrograna">N.</tp:taxon-name-part><tp:taxon-name-part taxon-name-part-type="species" reg="longiorostiolata">longiorostiolata</tp:taxon-name-part></tp:taxon-name></italic> (222–293 × 144–486 μm) is larger than <italic><tp:taxon-name><tp:taxon-name-part taxon-name-part-type="genus" reg="Nigrograna">N.</tp:taxon-name-part><tp:taxon-name-part taxon-name-part-type="species" reg="magnoliae">magnoliae</tp:taxon-name-part></tp:taxon-name></italic> (200–300 × 100–150 μm) (<xref ref-type="bibr" rid="B66">Wanasinghe et al. 2020</xref>) and smaller than <italic><tp:taxon-name><tp:taxon-name-part taxon-name-part-type="genus" reg="Nigrograna">N.</tp:taxon-name-part><tp:taxon-name-part taxon-name-part-type="species" reg="kunmingensis">kunmingensis</tp:taxon-name-part></tp:taxon-name></italic> (300–500 × 390–450 µm) (<xref ref-type="bibr" rid="B37">Liu et al. 2024</xref>). The phylogenetic result (Fig. <xref ref-type="fig" rid="F1">1</xref>) showed that <italic><tp:taxon-name><tp:taxon-name-part taxon-name-part-type="genus" reg="Nigrograna">N.</tp:taxon-name-part><tp:taxon-name-part taxon-name-part-type="species" reg="longiorostiolata">longiorostiolata</tp:taxon-name-part></tp:taxon-name></italic> (<named-content xmlns:xlink="http://www.w3.org/1999/xlink" content-type="dwc:institutional_code" xlink:title="China General Microbiological Culture Collection Center, Institute of Microbiology, Chinese Academy of Sciences, Beijing, China" xlink:href="http://grbio.org/institution/china-general-microbiological-culture-collection-center-chinese-academy-sciences" xlink:type="simple">CGMCC</named-content> 3.25626 and <abbrev xmlns:xlink="http://www.w3.org/1999/xlink" xlink:title="University of Electronic Science and Technology Culture Collection" id="ABBRID0EBUAK" xlink:type="simple">UESTCC</abbrev> 23.0200) can be recognized as a distinct phylogenetic species with high bootstrap support (100% MLBS/1.00 BIPP). Additionally, <italic><tp:taxon-name><tp:taxon-name-part taxon-name-part-type="genus" reg="Nigrograna">N.</tp:taxon-name-part><tp:taxon-name-part taxon-name-part-type="species" reg="longiorostiolata">longiorostiolata</tp:taxon-name-part></tp:taxon-name></italic> (ex-type strain, <named-content xmlns:xlink="http://www.w3.org/1999/xlink" content-type="dwc:institutional_code" xlink:title="China General Microbiological Culture Collection Center, Institute of Microbiology, Chinese Academy of Sciences, Beijing, China" xlink:href="http://grbio.org/institution/china-general-microbiological-culture-collection-center-chinese-academy-sciences" xlink:type="simple">CGMCC</named-content> 3.25626) can be distinguished from <italic><tp:taxon-name><tp:taxon-name-part taxon-name-part-type="genus" reg="Nigrograna">N.</tp:taxon-name-part><tp:taxon-name-part taxon-name-part-type="species" reg="magnoliae">magnoliae</tp:taxon-name-part></tp:taxon-name></italic> (ex-type strain, <named-content xmlns:xlink="http://www.w3.org/1999/xlink" content-type="dwc:institutional_code" xlink:title="Mae Fah Luang University Culture Collection, Chiang Rai, Thailand" xlink:href="http://grbio.org/institution/mae-fah-luang-university-culture-collection" xlink:type="simple">MFLUCC</named-content> 20-0020) by 26/471 bp (5.5%, 2 gaps) in <abbrev xmlns:xlink="http://www.w3.org/1999/xlink" xlink:title="internal transcribed spacer region of rDNA" id="ABBRID0EEVAK" xlink:type="simple">ITS</abbrev>, 14/831 bp (1.7%, without gaps) in LSU, 30/855 bp (3.5%, 3 gaps) in <italic><abbrev xmlns:xlink="http://www.w3.org/1999/xlink" xlink:title="translation elongation factor 1-alpha" id="ABBRID0EJVAK" xlink:type="simple">tef1-α</abbrev></italic> and 96/1042 bp (9.2%, without gaps) in <italic><abbrev xmlns:xlink="http://www.w3.org/1999/xlink" xlink:title="RNA polymerase second-largest subunit" id="ABBRID0EOVAK" xlink:type="simple">rpb2</abbrev></italic> differences, and differs from <italic><tp:taxon-name><tp:taxon-name-part taxon-name-part-type="genus" reg="Nigrograna">N.</tp:taxon-name-part><tp:taxon-name-part taxon-name-part-type="species" reg="kunmingensis">kunmingensis</tp:taxon-name-part></tp:taxon-name></italic> (ex-type strain, <abbrev xmlns:xlink="http://www.w3.org/1999/xlink" content-type="institution" xlink:title="Zhongkai University of Agriculture and Engineering Culture Collection, Guangzhou, China" id="ABBRID0E4VAK" xlink:type="simple">ZHKUCC</abbrev> 22-0242) with 70/823 bp (8.5%, 21 gaps) of <abbrev xmlns:xlink="http://www.w3.org/1999/xlink" xlink:title="internal transcribed spacer region of rDNA" id="ABBRID0ECWAK" xlink:type="simple">ITS</abbrev>, 14/844 bp (1.7%, without gaps) of LSU and 30/855 bp (3.5%, 3 gaps) of <italic><abbrev xmlns:xlink="http://www.w3.org/1999/xlink" xlink:title="translation elongation factor 1-alpha" id="ABBRID0EHWAK" xlink:type="simple">tef1-α</abbrev></italic> differences. Therefore, <italic><tp:taxon-name><tp:taxon-name-part taxon-name-part-type="genus" reg="Nigrograna">N.</tp:taxon-name-part><tp:taxon-name-part taxon-name-part-type="species" reg="longiorostiolata">longiorostiolata</tp:taxon-name-part></tp:taxon-name></italic> associated with <italic><tp:taxon-name><tp:taxon-name-part taxon-name-part-type="genus" reg="Citrus">Citrus</tp:taxon-name-part><tp:taxon-name-part taxon-name-part-type="species" reg="medica">medica</tp:taxon-name-part></tp:taxon-name></italic> is a phylogenetically distinct specie and introduced as a new species.</p></tp:treatment-sec><tp:treatment-sec><!--Section generated to contain objects referenced in tp:taxon-treatment.--><fig id="F1" position="float" orientation="portrait"><object-id xmlns:xlink="http://www.w3.org/1999/xlink" content-type="doi" xlink:type="simple">10.3897/mycokeys.110.132628.figure1</object-id><object-id xmlns:xlink="http://www.w3.org/1999/xlink" content-type="arpha" xlink:type="simple">B1503702-A18A-51CC-B51F-E67DCB5360A5</object-id><label>Figure 1.</label><caption><p>Phylogenetic tree constructed from maximum likelihood (RAxML) analyses of a combined <abbrev xmlns:xlink="http://www.w3.org/1999/xlink" xlink:title="internal transcribed spacer region of rDNA" id="ABBRID0EKDDI" xlink:type="simple">ITS</abbrev>, LSU, <italic><abbrev xmlns:xlink="http://www.w3.org/1999/xlink" xlink:title="RNA polymerase second-largest subunit" id="ABBRID0EPDDI" xlink:type="simple">rpb2</abbrev></italic>, SSU, and <italic><abbrev xmlns:xlink="http://www.w3.org/1999/xlink" xlink:title="translation elongation factor 1-alpha" id="ABBRID0EUDDI" xlink:type="simple">tef1-α</abbrev></italic> sequence data for selected genera within the family <tp:taxon-name><tp:taxon-name-part taxon-name-part-type="family">Nigrogranaceae</tp:taxon-name-part></tp:taxon-name> (<tp:taxon-name><tp:taxon-name-part taxon-name-part-type="order">Pleosporales</tp:taxon-name-part></tp:taxon-name>, <tp:taxon-name><tp:taxon-name-part taxon-name-part-type="class">Dothideomycetes</tp:taxon-name-part></tp:taxon-name>). Branches support for Maximum likelihood (MLBS) equal to or greater than 75% and Bayesian inference posterior probabilities (BIPP) equal to or greater than 0.95 are marked above or below nodes as MLBS/BIPP. The abbreviation T indicates the ex-type strain. Species names and culture collections in red are newly collected taxa and synonymized isolates. The tree was rooted with <italic><tp:taxon-name><tp:taxon-name-part taxon-name-part-type="genus" reg="Occultibambusa">Occultibambusa</tp:taxon-name-part><tp:taxon-name-part taxon-name-part-type="species" reg="pustula">pustula</tp:taxon-name-part></tp:taxon-name></italic> (<named-content xmlns:xlink="http://www.w3.org/1999/xlink" content-type="dwc:institutional_code" xlink:title="Mae Fah Luang University Culture Collection, Chiang Rai, Thailand" xlink:href="http://grbio.org/institution/mae-fah-luang-university-culture-collection" xlink:type="simple">MFLUCC</named-content> 11-0502) and <italic><tp:taxon-name><tp:taxon-name-part taxon-name-part-type="genus" reg="Occultibambusa">O.</tp:taxon-name-part><tp:taxon-name-part taxon-name-part-type="species" reg="bambusae">bambusae</tp:taxon-name-part></tp:taxon-name></italic> (<named-content xmlns:xlink="http://www.w3.org/1999/xlink" content-type="dwc:institutional_code" xlink:title="Mae Fah Luang University Culture Collection, Chiang Rai, Thailand" xlink:href="http://grbio.org/institution/mae-fah-luang-university-culture-collection" xlink:type="simple">MFLUCC</named-content> 13-0855).</p></caption><graphic xmlns:xlink="http://www.w3.org/1999/xlink" xlink:href="mycokeys-110-001-g001.jpg" position="float" orientation="portrait" xlink:type="simple" id="oo_1159656.jpg"><uri content-type="original_file" xlink:type="simple">https://binary.pensoft.net/fig/1159656</uri></graphic></fig></tp:treatment-sec><ref-list><ref id="B66"><mixed-citation xmlns:xlink="http://www.w3.org/1999/xlink" xlink:type="simple"><person-group><name name-style="western"><surname>Wanasinghe</surname><given-names>DN</given-names></name><name name-style="western"><surname>Wijayawardene</surname><given-names>NN</given-names></name><name name-style="western"><surname>Xu</surname><given-names>JC</given-names></name><name name-style="western"><surname>Cheewangkoon</surname><given-names>R</given-names></name><name name-style="western"><surname>Mortimer</surname><given-names>PE</given-names></name></person-group> (<year>2020</year>) Taxonomic novelties in <italic><tp:taxon-name><tp:taxon-name-part taxon-name-part-type="genus">Magnolia</tp:taxon-name-part></tp:taxon-name></italic>-associated pleosporalean fungi in the Kunming Botanical Gardens (Yunnan, China). PLoS ONE 15(7): e0235855. <ext-link xlink:href="10.1371/journal.pone.0235855" ext-link-type="doi" xlink:type="simple">https://doi.org/10.1371/journal.pone.0235855</ext-link></mixed-citation></ref><ref id="B37"><mixed-citation xmlns:xlink="http://www.w3.org/1999/xlink" xlink:type="simple"><person-group><name name-style="western"><surname>Liu</surname><given-names>SL</given-names></name><name name-style="western"><surname>Wang</surname><given-names>XW</given-names></name><name name-style="western"><surname>Li</surname><given-names>GJ</given-names></name><name name-style="western"><surname>Deng</surname><given-names>CY</given-names></name><name name-style="western"><surname>Rossi</surname><given-names>W</given-names></name><name name-style="western"><surname>Leonardi</surname><given-names>M</given-names></name><name name-style="western"><surname>Liimatainen</surname><given-names>K</given-names></name><name name-style="western"><surname>Kekki</surname><given-names>T</given-names></name><name name-style="western"><surname>Niskanen</surname><given-names>T</given-names></name><name name-style="western"><surname>Smith</surname><given-names>ME</given-names></name><name name-style="western"><surname>Ammirati</surname><given-names>J</given-names></name><name name-style="western"><surname>Bojantchev</surname><given-names>D</given-names></name><name name-style="western"><surname>Abdel-Wahab</surname><given-names>MA</given-names></name><name name-style="western"><surname>Zhang</surname><given-names>M</given-names></name><name name-style="western"><surname>Tian</surname><given-names>E</given-names></name><name name-style="western"><surname>Lu</surname><given-names>YZ</given-names></name><name name-style="western"><surname>Zhang</surname><given-names>JY</given-names></name><name name-style="western"><surname>Ma</surname><given-names>J</given-names></name><name name-style="western"><surname>Dutta</surname><given-names>AK</given-names></name><name name-style="western"><surname>Acharya</surname><given-names>K</given-names></name><name name-style="western"><surname>Du</surname><given-names>TY</given-names></name><name name-style="western"><surname>Xu</surname><given-names>J</given-names></name><name name-style="western"><surname>Kim</surname><given-names>JS</given-names></name><name name-style="western"><surname>Lim</surname><given-names>YW</given-names></name><name name-style="western"><surname>Gerlach</surname><given-names>A</given-names></name><name name-style="western"><surname>Zeng</surname><given-names>NK</given-names></name><name name-style="western"><surname>Han</surname><given-names>YX</given-names></name><name name-style="western"><surname>Razaghi</surname><given-names>P</given-names></name><name name-style="western"><surname>Raza</surname><given-names>M</given-names></name><name name-style="western"><surname>Cai</surname><given-names>L</given-names></name><name name-style="western"><surname>Calabon</surname><given-names>MS</given-names></name><name name-style="western"><surname>Jones</surname><given-names>EBG</given-names></name><name name-style="western"><surname>Saha</surname><given-names>R</given-names></name><name name-style="western"><surname>Kumar</surname><given-names>TKA</given-names></name><name name-style="western"><surname>Krishnapriya</surname><given-names>K</given-names></name><name name-style="western"><surname>Thomas</surname><given-names>A</given-names></name><name name-style="western"><surname>Kaliyaperumal</surname><given-names>M</given-names></name><name name-style="western"><surname>Kezo</surname><given-names>K</given-names></name><name name-style="western"><surname>Gunaseelan</surname><given-names>S</given-names></name><name name-style="western"><surname>Singh</surname><given-names>SK</given-names></name><name name-style="western"><surname>Singh</surname><given-names>PN</given-names></name><name name-style="western"><surname>Lagashetti</surname><given-names>AC</given-names></name><name name-style="western"><surname>Pawar</surname><given-names>KS</given-names></name><name name-style="western"><surname>Jiang</surname><given-names>S</given-names></name><name name-style="western"><surname>Zhang</surname><given-names>C</given-names></name><name name-style="western"><surname>Zhang</surname><given-names>H</given-names></name><name name-style="western"><surname>Qing</surname><given-names>Y</given-names></name><name name-style="western"><surname>Bau</surname><given-names>T</given-names></name><name name-style="western"><surname>Peng</surname><given-names>XC</given-names></name><name name-style="western"><surname>Wen</surname><given-names>TC</given-names></name><name name-style="western"><surname>Ramirez</surname><given-names>NA</given-names></name><name name-style="western"><surname>Niveiro</surname><given-names>N</given-names></name><name name-style="western"><surname>Li</surname><given-names>MX</given-names></name><name name-style="western"><surname>Yang</surname><given-names>ZL</given-names></name><name name-style="western"><surname>Wu</surname><given-names>G</given-names></name><name name-style="western"><surname>Tarafder</surname><given-names>E</given-names></name><name name-style="western"><surname>Tennakoon</surname><given-names>DS</given-names></name><name name-style="western"><surname>Kuo</surname><given-names>CH</given-names></name><name name-style="western"><surname>da Silva</surname><given-names>TM</given-names></name><name name-style="western"><surname>Souza-Motta</surname><given-names>CM</given-names></name><name name-style="western"><surname>Bezerra</surname><given-names>JDP</given-names></name><name name-style="western"><surname>He</surname><given-names>G</given-names></name><name name-style="western"><surname>Ji</surname><given-names>XH</given-names></name><name name-style="western"><surname>Suwannarach</surname><given-names>N</given-names></name><name name-style="western"><surname>Kumla</surname><given-names>J</given-names></name><name name-style="western"><surname>Lumyong</surname><given-names>S</given-names></name><name name-style="western"><surname>Wannathes</surname><given-names>N</given-names></name><name name-style="western"><surname>Rana</surname><given-names>S</given-names></name><name name-style="western"><surname>Hyde</surname><given-names>KD</given-names></name><name name-style="western"><surname>Zhou</surname><given-names>LW</given-names></name></person-group> (<year>2024</year>) <article-title>Fungal diversity notes 1717–1817: Taxonomic and phylogenetic contributions on genera and species of fungal taxa.</article-title><source>Fungal Diversity</source><volume>124</volume>(<issue>1</issue>): <fpage>1</fpage>–<lpage>216</lpage>. <ext-link xlink:href="10.1007/s13225-023-00529-0" ext-link-type="doi" xlink:type="simple">https://doi.org/10.1007/s13225-023-00529-0</ext-link></mixed-citation></ref></ref-list></tp:taxon-treatment>
