# Supplementary material for: ﻿Morpho-phylogenetic evidence reveals novel species and new records of Nigrograna (Nigrogranaceae) associated with medicinal plants in Southwestern China
Source: MycoKeys. 2024 Oct 23;110:1–33. doi: 10.3897/mycokeys.110.132628 (PMC11525206; doi:10.3897/mycokeys.110.132628)
Supplement: XML Treatment for Nigrograna acericola [file mycokeys.110.132628-treatment3.xml]

<!DOCTYPE tp:taxon-treatment
  PUBLIC "-//TaxonX//DTD Taxonomic Treatment Publishing DTD v0 20100105//EN" "tax-treatment-NSO.dtd">
<tp:taxon-treatment xmlns:tp="http://www.plazi.org/taxpub"><tp:treatment-meta><kwd-group><label>Taxon classification</label><kwd>
              <named-content content-type="kingdom">Fungi</named-content>
            </kwd><kwd>
              <named-content content-type="order">Pleosporales</named-content>
            </kwd><kwd>
              <named-content content-type="family">Nigrogranaceae</named-content>
            </kwd></kwd-group><mixed-citation publication-type="journal"><person-group><name><surname>Du</surname><given-names>Hong-Zhi</given-names></name><name><surname>Lu</surname><given-names>Yu-Hang</given-names></name><name><surname>Cheewangkoon</surname><given-names>Ratchadawan</given-names></name><name><surname>Liu</surname><given-names>Jian-Kui</given-names></name></person-group><article-title>﻿Morpho-phylogenetic evidence reveals novel species and new records of <italic><tp:taxon-name><tp:taxon-name-part taxon-name-part-type="genus" reg="Nigrograna">Nigrograna</tp:taxon-name-part></tp:taxon-name></italic> (<tp:taxon-name><tp:taxon-name-part taxon-name-part-type="family">Nigrogranaceae</tp:taxon-name-part></tp:taxon-name>) associated with medicinal plants in Southwestern China</article-title><source>MycoKeys</source><day>23</day><month>10</month><year>2024</year><volume>110</volume><fpage>1</fpage><lpage>33</lpage><pub-id pub-id-type="doi">10.3897/mycokeys.110.132628</pub-id></mixed-citation></tp:treatment-meta><tp:nomenclature><label>﻿</label><tp:taxon-name>
            <object-id xmlns:xlink="http://www.w3.org/1999/xlink" content-type="arpha" xlink:type="simple">906957B3-261F-564E-A6AC-C409562E44BD</object-id>
            <tp:taxon-name-part taxon-name-part-type="genus" reg="Nigrograna">Nigrograna</tp:taxon-name-part>
            <tp:taxon-name-part taxon-name-part-type="species" reg="acericola">acericola</tp:taxon-name-part>
            <object-id xmlns:xlink="http://www.w3.org/1999/xlink" content-type="mycobank" xlink:type="simple">849155</object-id>
          </tp:taxon-name><tp:taxon-authority>W.L. Li &amp; Jian K. Liu, Mycosphere, 14(1): 1496–1500 (2023)</tp:taxon-authority><xref ref-type="fig" rid="F4">Fig. 4</xref></tp:nomenclature><tp:treatment-sec sec-type="description" id="SECID0EOYAK"><title>Description.</title><p><bold><italic>Saprobic</italic></bold> on dead branches of <italic><tp:taxon-name><tp:taxon-name-part taxon-name-part-type="genus" reg="Gymnosporia">Gymnosporia</tp:taxon-name-part><tp:taxon-name-part taxon-name-part-type="species" reg="acuminata">acuminata</tp:taxon-name-part></tp:taxon-name></italic> (<tp:taxon-name><tp:taxon-name-part taxon-name-part-type="family">Celastraceae</tp:taxon-name-part></tp:taxon-name>). <bold>Sexual morph: <italic>Ascomata</italic></bold> 524–647 × 341–475 μm (x̅ = 586 × 424 μm, n = 20), solitary, scattered, immersed, ostiolar necks visible on the host surface or erumpent, subglobose to ellipsoid, coriaceous, brown to dark brown, with an ostiole. <bold><italic>Ostioles</italic></bold> 86–138 μm long, 64–119 μm wide (x̅ = 113 × 96 μm, n = 20), mostly central, some eccentric, with a crest-like apex, central, filled with hyaline periphyses. <bold><italic>Peridium</italic></bold> 15–58 μm (x̅ = 40 μm, n = 20) μm wide, composed of 4–5 layers of flattened, brown to dark brown, thin-walled cells of <bold><italic>textura angularis</italic></bold>, the inner layer is dense, the outer layer sparse. <bold><italic>Hamathecium</italic></bold> 1.5–3 μm (x̅ = 2 μm, n = 20) wide, composed of numerous, filamentous, hyaline, unbranched pseudoparaphyses. <bold><italic>Asci</italic></bold> 70–87 × 12–14 μm (x̅ = 77 × 13 μm, n = 30), 8-spored, bitunicate, fissitunicate, cylindrical to clavate, short pedicellate, apically rounded, with a minute ocular chamber. <bold><italic>Ascospores</italic></bold> 16–19 × 5–7 μm (x̅ = 17 × 6 μm, n = 50), 1–2-seriate, biseriate or partially overlapping, fusoid to ellipsoid, with obtuse ends, tapering towards the ends, guttulate, smooth-walled, 1-septate, subhyaline to yellowish-brown when young; becoming 3-septate, slightly constricted at the middle septum, brown to dark brown when mature, without appendages. <bold>Asexual morph</bold>: Undetermined.</p><fig id="F4" position="float" orientation="portrait"><object-id xmlns:xlink="http://www.w3.org/1999/xlink" content-type="doi" xlink:type="simple">10.3897/mycokeys.110.132628.figure4</object-id><object-id xmlns:xlink="http://www.w3.org/1999/xlink" content-type="arpha" xlink:type="simple">2FAB0115-41BA-5E00-9412-0FA2EEEBC384</object-id><label>Figure 4.</label><caption><p><italic><tp:taxon-name><tp:taxon-name-part taxon-name-part-type="genus" reg="Nigrograna">Nigrograna</tp:taxon-name-part><tp:taxon-name-part taxon-name-part-type="species" reg="acericola">acericola</tp:taxon-name-part></tp:taxon-name></italic> (<abbrev xmlns:xlink="http://www.w3.org/1999/xlink" xlink:title="herbarium of University of Electronic Science and Technology" id="ABBRID0EZ1AK" xlink:type="simple">HUEST</abbrev> 23.0208, new host record) <bold>a</bold> host <italic><tp:taxon-name><tp:taxon-name-part taxon-name-part-type="genus" reg="Gymnosporia">Gymnosporia</tp:taxon-name-part><tp:taxon-name-part taxon-name-part-type="species" reg="acuminata">acuminata</tp:taxon-name-part></tp:taxon-name></italic><bold>b</bold> branch of <italic><tp:taxon-name><tp:taxon-name-part taxon-name-part-type="genus" reg="Gymnosporia">Gymnosporia</tp:taxon-name-part><tp:taxon-name-part taxon-name-part-type="species" reg="acuminata">acuminata</tp:taxon-name-part></tp:taxon-name></italic><bold>c–e</bold> appearance of ascomata on host surface <bold>f</bold> vertical section through ascoma <bold>g</bold> peridium <bold>h</bold> hamathecium <bold>i, j</bold> colony on PDA, above (<bold>i</bold>) and below (<bold>j</bold>) <bold>k–o</bold> asci. <bold>p–u</bold> ascospores. Scale bars: 200 µm (<bold>f</bold>); 50 µm (<bold>g</bold>); 10 µm (<bold>h, p–u</bold>); 20 µm (<bold>k–o</bold>).</p></caption><graphic xmlns:xlink="http://www.w3.org/1999/xlink" xlink:href="mycokeys-110-001-g004.jpg" position="float" orientation="portrait" xlink:type="simple" id="oo_1159653.jpg"><uri content-type="original_file" xlink:type="simple">https://binary.pensoft.net/fig/1159653</uri></graphic></fig></tp:treatment-sec><tp:treatment-sec sec-type="description" id="SECID0EW3AK"><title>Culture characteristics.</title><p>Ascospores germinated on PDA within 24 h, and germ tubes produced from basal cell. Colonies growing on PDA reached 38–40 mm in diameter after three weeks at 25 °C in dark, white in the whole colony from above, circular, edge entire, margin well-defined; in reverse, light brown in the center, olive gray at the margin, no pigmentation on PDA.</p></tp:treatment-sec><tp:treatment-sec sec-type="material" id="SECID0E23AK"><title>Material examined.</title><p>China • Yunnan Province, Xishuangbanna Dai Autonomous Prefecture, Mengla County, Xishuangbanna Tropical Botanical Garden Chinese Academy of Sciences. <named-content xmlns:xlink="http://www.w3.org/1999/xlink" content-type="dwc:verbatimCoordinates" xlink:type="simple"><named-content content-type="geo-json" specific-use="{&#34;type&#34;:&#34;Point&#34;,&#34;coordinates&#34;:[101.254444,21.931667]}" id="NCID0EE4AK" xlink:type="simple">21°55'54′′N, 101°15'16′′E</named-content></named-content>, elevation 511 m, on dead branches of medicinal plant <italic><tp:taxon-name><tp:taxon-name-part taxon-name-part-type="genus" reg="Gymnosporia">Gymnosporia</tp:taxon-name-part><tp:taxon-name-part taxon-name-part-type="species" reg="acuminata">acuminata</tp:taxon-name-part></tp:taxon-name></italic> Hook. f. (<tp:taxon-name><tp:taxon-name-part taxon-name-part-type="family">Celastraceae</tp:taxon-name-part></tp:taxon-name>), 10 November 2022, H.Z. Du, D03 (<abbrev xmlns:xlink="http://www.w3.org/1999/xlink" xlink:title="herbarium of University of Electronic Science and Technology" id="ABBRID0EZ4AK" xlink:type="simple">HUEST</abbrev> 23.0208), living culture <abbrev xmlns:xlink="http://www.w3.org/1999/xlink" xlink:title="University of Electronic Science and Technology Culture Collection" id="ABBRID0E44AK" xlink:type="simple">UESTCC</abbrev> 23.0208; <italic>ibid</italic>., Sichuan Province, Zigong City, Rong County, <named-content xmlns:xlink="http://www.w3.org/1999/xlink" content-type="dwc:verbatimCoordinates" xlink:type="simple"><named-content content-type="geo-json" specific-use="{&#34;type&#34;:&#34;Point&#34;,&#34;coordinates&#34;:[104.238611,29.483611]}" id="NCID0EG5AK" xlink:type="simple">29°29'1"N, 104°14'19"E</named-content></named-content>, elevation 850 m, on dead branches of medicinal plant <italic><tp:taxon-name><tp:taxon-name-part taxon-name-part-type="genus" reg="Camellia">Camellia</tp:taxon-name-part><tp:taxon-name-part taxon-name-part-type="species" reg="sinensis">sinensis</tp:taxon-name-part></tp:taxon-name></italic> (L.) O. Ktze. (<tp:taxon-name><tp:taxon-name-part taxon-name-part-type="family">Theaceae</tp:taxon-name-part></tp:taxon-name>), 3 November 2022, Y. H. Lu &amp; Y. Xiao, CS11(<abbrev xmlns:xlink="http://www.w3.org/1999/xlink" xlink:title="herbarium of University of Electronic Science and Technology" id="ABBRID0E25AK" xlink:type="simple">HUEST</abbrev> 23.0191), living culture <abbrev xmlns:xlink="http://www.w3.org/1999/xlink" xlink:title="University of Electronic Science and Technology Culture Collection" id="ABBRID0E65AK" xlink:type="simple">UESTCC</abbrev> 23.0191.</p></tp:treatment-sec><tp:treatment-sec sec-type="notes" id="SECID0ED6AK"><title>Notes.</title><p><italic><tp:taxon-name><tp:taxon-name-part taxon-name-part-type="genus" reg="Nigrograna">Nigrograna</tp:taxon-name-part><tp:taxon-name-part taxon-name-part-type="species" reg="acericola">acericola</tp:taxon-name-part></tp:taxon-name></italic> was introduced by <xref ref-type="bibr" rid="B33">Li et al. (2023)</xref> from <italic><tp:taxon-name><tp:taxon-name-part taxon-name-part-type="genus" reg="Acer">Acer</tp:taxon-name-part><tp:taxon-name-part taxon-name-part-type="species" reg="truncatum">truncatum</tp:taxon-name-part></tp:taxon-name></italic> (<tp:taxon-name><tp:taxon-name-part taxon-name-part-type="family">Aceraceae</tp:taxon-name-part></tp:taxon-name>) in China. Our collections are identical to <italic><tp:taxon-name><tp:taxon-name-part taxon-name-part-type="genus" reg="Nigrograna">N.</tp:taxon-name-part><tp:taxon-name-part taxon-name-part-type="species" reg="acericola">acericola</tp:taxon-name-part></tp:taxon-name></italic> based on morphology and phylogeny. We reported it as new host records from <italic><tp:taxon-name><tp:taxon-name-part taxon-name-part-type="genus" reg="Camellia">Camellia</tp:taxon-name-part><tp:taxon-name-part taxon-name-part-type="species" reg="sinensis">sinensis</tp:taxon-name-part></tp:taxon-name></italic> and <italic><tp:taxon-name><tp:taxon-name-part taxon-name-part-type="genus" reg="Gymnosporia">Gymnosporia</tp:taxon-name-part><tp:taxon-name-part taxon-name-part-type="species" reg="acuminata">acuminata</tp:taxon-name-part></tp:taxon-name></italic> in China.</p></tp:treatment-sec><ref-list><ref id="B33"><mixed-citation xmlns:xlink="http://www.w3.org/1999/xlink" xlink:type="simple"><person-group><name name-style="western"><surname>Li</surname><given-names>WL</given-names></name><name name-style="western"><surname>Liang</surname><given-names>RR</given-names></name><name name-style="western"><surname>Dissanayake</surname><given-names>AJ</given-names></name><name name-style="western"><surname>Liu</surname><given-names>JK</given-names></name></person-group> (<year>2023</year>) <article-title>Mycosphere Notes 413–448: <tp:taxon-name><tp:taxon-name-part taxon-name-part-type="class">Dothideomycetes</tp:taxon-name-part></tp:taxon-name> associated with woody oil plants in China.</article-title><source>Mycosphere</source><volume>14</volume>(<issue>1</issue>): <fpage>1436</fpage>–<lpage>1529</lpage>. <ext-link xlink:href="10.5943/mycosphere/14/1/16" ext-link-type="doi" xlink:type="simple">https://doi.org/10.5943/mycosphere/14/1/16</ext-link></mixed-citation></ref></ref-list></tp:taxon-treatment>
