# Supplementary material for: ﻿Morpho-phylogenetic evidence reveals novel species and new records of Nigrograna (Nigrogranaceae) associated with medicinal plants in Southwestern China
Source: MycoKeys. 2024 Oct 23;110:1–33. doi: 10.3897/mycokeys.110.132628 (PMC11525206; doi:10.3897/mycokeys.110.132628)
Supplement: XML Treatment for Nigrograna thymi [file mycokeys.110.132628-treatment6.xml]

<!DOCTYPE tp:taxon-treatment
  PUBLIC "-//TaxonX//DTD Taxonomic Treatment Publishing DTD v0 20100105//EN" "tax-treatment-NSO.dtd">
<tp:taxon-treatment xmlns:tp="http://www.plazi.org/taxpub"><tp:treatment-meta><kwd-group><label>Taxon classification</label><kwd>
              <named-content content-type="kingdom">Fungi</named-content>
            </kwd><kwd>
              <named-content content-type="order">Pleosporales</named-content>
            </kwd><kwd>
              <named-content content-type="family">Nigrogranaceae</named-content>
            </kwd></kwd-group><mixed-citation publication-type="journal"><person-group><name><surname>Du</surname><given-names>Hong-Zhi</given-names></name><name><surname>Lu</surname><given-names>Yu-Hang</given-names></name><name><surname>Cheewangkoon</surname><given-names>Ratchadawan</given-names></name><name><surname>Liu</surname><given-names>Jian-Kui</given-names></name></person-group><article-title>﻿Morpho-phylogenetic evidence reveals novel species and new records of <italic><tp:taxon-name><tp:taxon-name-part taxon-name-part-type="genus" reg="Nigrograna">Nigrograna</tp:taxon-name-part></tp:taxon-name></italic> (<tp:taxon-name><tp:taxon-name-part taxon-name-part-type="family">Nigrogranaceae</tp:taxon-name-part></tp:taxon-name>) associated with medicinal plants in Southwestern China</article-title><source>MycoKeys</source><day>23</day><month>10</month><year>2024</year><volume>110</volume><fpage>1</fpage><lpage>33</lpage><pub-id pub-id-type="doi">10.3897/mycokeys.110.132628</pub-id></mixed-citation></tp:treatment-meta><tp:nomenclature><label>﻿</label><tp:taxon-name>
            <object-id xmlns:xlink="http://www.w3.org/1999/xlink" content-type="arpha" xlink:type="simple">88F3D4B1-F1E4-5BAB-818C-06E2C5DA9BA1</object-id>
            <tp:taxon-name-part taxon-name-part-type="genus" reg="Nigrograna">Nigrograna</tp:taxon-name-part>
            <tp:taxon-name-part taxon-name-part-type="species" reg="thymi">thymi</tp:taxon-name-part>
            <object-id xmlns:xlink="http://www.w3.org/1999/xlink" content-type="mycobank" xlink:type="simple">552958</object-id>
          </tp:taxon-name><tp:taxon-authority>Mapook, Camporesi &amp; K.D. Hyde, Fungal Diversity, 87: 68–70 (2017)</tp:taxon-authority><xref ref-type="fig" rid="F7">Fig. 7</xref></tp:nomenclature><tp:treatment-sec sec-type="description" id="SECID0EA5BK"><title>Description.</title><p><bold><italic>Saprobic</italic></bold> on dead branches of <italic><tp:taxon-name><tp:taxon-name-part taxon-name-part-type="genus" reg="Huangtcia">Huangtcia</tp:taxon-name-part><tp:taxon-name-part taxon-name-part-type="species" reg="renifolia">renifolia</tp:taxon-name-part></tp:taxon-name></italic> (<tp:taxon-name><tp:taxon-name-part taxon-name-part-type="family">Fabaceae</tp:taxon-name-part></tp:taxon-name>). <bold>Sexual morph: <italic>Ascomata</italic></bold> 292–359 μm wide, 166–278 μm high (x̅ = 327 × 218 μm, n = 20), solitary or scattered, immersed or semi-immersed to slightly erumpent through host tissue, coriaceous, globose to subglobose, brown to dark brown, hairs of ascomata 2–3 μm wide, brown, septate, branched. <bold><italic>Ostiole</italic></bold> inconspicuous, without papillate. <bold><italic>Peridium</italic></bold> 15–44 μm (x̅ = 29.5 μm, n = 20) wide, 5–6 layers, comprising dark brown cells of <bold><italic>textura angularis</italic></bold>. <bold><italic>Hamathecium</italic></bold> comprising 1–3 μm (x̅ = 2 μm, n = 20) wide, cylindrical to filiform, septate, branched, smooth-walled pseudoparaphyses. <bold><italic>Asci</italic></bold> 43–86 × 7–9 μm (x̅ = 66 × 8 μm, n = 30), 8-spored, bitunicate, cylindrical to broadly filiform, with small ocular chamber. <bold><italic>Ascospores</italic></bold> 11–15 × 4–6 μm (x̅ = 13 × 4.5 μm, n = 50), 1–2-seriate, overlapping, broadly fusiform to inequilateral, widest at the middle cell, guttulate, smooth-walled, aseptate or 1-septate, hyaline when immature, becoming 3-septate, slightly constricted at the septum, pale brown to brown at maturity, without appendages. <bold>Asexual morph</bold>: Undetermined.</p></tp:treatment-sec><tp:treatment-sec sec-type="description" id="SECID0ET6BK"><title>Culture characteristics.</title><p>Ascospores germinated on PDA within 24 h, and germ tubes produced from basal cell. Colonies growing on PDA reached 20 mm in diameter after three weeks at 25 °C in dark. Colonies from above, white in the whole colony and raised in the center, circular, edge entire, margin well-defined; in reverse, grayish-green in the center, white to pale green ring at the margin, no pigmentation on PDA.</p><fig id="F7" position="float" orientation="portrait"><object-id xmlns:xlink="http://www.w3.org/1999/xlink" content-type="doi" xlink:type="simple">10.3897/mycokeys.110.132628.figure7</object-id><object-id xmlns:xlink="http://www.w3.org/1999/xlink" content-type="arpha" xlink:type="simple">A069D923-BDAB-55FE-860A-8182A212D58A</object-id><label>Figure 7.</label><caption><p><italic><tp:taxon-name><tp:taxon-name-part taxon-name-part-type="genus" reg="Nigrograna">Nigrograna</tp:taxon-name-part><tp:taxon-name-part taxon-name-part-type="species" reg="thymi">thymi</tp:taxon-name-part></tp:taxon-name></italic> (<abbrev xmlns:xlink="http://www.w3.org/1999/xlink" xlink:title="herbarium of University of Electronic Science and Technology" id="ABBRID0ELACK" xlink:type="simple">HUEST</abbrev> 23.0210, new host record) <bold>a</bold> host <italic><tp:taxon-name><tp:taxon-name-part taxon-name-part-type="genus" reg="Huangtcia">Huangtcia</tp:taxon-name-part><tp:taxon-name-part taxon-name-part-type="species" reg="renifolia">renifolia</tp:taxon-name-part></tp:taxon-name></italic><bold>b</bold> branch of <italic><tp:taxon-name><tp:taxon-name-part taxon-name-part-type="genus" reg="Huangtcia">Huangtcia</tp:taxon-name-part><tp:taxon-name-part taxon-name-part-type="species" reg="renifolia">renifolia</tp:taxon-name-part></tp:taxon-name></italic><bold>c–f</bold> appearance of ascomata on host surface <bold>g</bold> vertical section through ascoma <bold>h</bold> hairs on ascomata <bold>i</bold> peridium <bold>j</bold> hamathecium <bold>k–o</bold> asci <bold>p</bold> germinated ascospore <bold>q, r</bold> colony on PDA, above (<bold>q</bold>) and below (<bold>r</bold>) <bold>s–x</bold> ascospores. Scale bars: 100 µm (<bold>g</bold>); 20 µm (<bold>h, i, l–p</bold>); 10 µm (<bold>j, k, s–x</bold>).</p></caption><graphic xmlns:xlink="http://www.w3.org/1999/xlink" xlink:href="mycokeys-110-001-g007.jpg" position="float" orientation="portrait" xlink:type="simple" id="oo_1159650.jpg"><uri content-type="original_file" xlink:type="simple">https://binary.pensoft.net/fig/1159650</uri></graphic></fig></tp:treatment-sec><tp:treatment-sec sec-type="material" id="SECID0EKCCK"><title>Material examined.</title><p>China • Yunnan Province, Xishuangbanna Dai Autonomous Prefecture, Mengla County, Xishuangbanna Tropical Botanical Garden Chinese Academy of Sciences. <named-content xmlns:xlink="http://www.w3.org/1999/xlink" content-type="dwc:verbatimCoordinates" xlink:type="simple"><named-content content-type="geo-json" specific-use="{&#34;type&#34;:&#34;Point&#34;,&#34;coordinates&#34;:[101.258056,21.930556]}" id="NCID0ETCCK" xlink:type="simple">21°55'50′′N, 101°15'29′′E</named-content></named-content>, elevation 515 m, on dead branches of medicinal plant <italic><tp:taxon-name><tp:taxon-name-part taxon-name-part-type="genus" reg="Huangtcia">Huangtcia</tp:taxon-name-part><tp:taxon-name-part taxon-name-part-type="species" reg="renifolia">renifolia</tp:taxon-name-part></tp:taxon-name></italic> (L.) H. Ohashi &amp; K. Ohashi (<tp:taxon-name><tp:taxon-name-part taxon-name-part-type="family">Fabaceae</tp:taxon-name-part></tp:taxon-name>), 10 November 2022, H.Z. Du, D02 (<abbrev xmlns:xlink="http://www.w3.org/1999/xlink" xlink:title="herbarium of University of Electronic Science and Technology" id="ABBRID0EIDCK" xlink:type="simple">HUEST</abbrev> 23.0210), living culture <abbrev xmlns:xlink="http://www.w3.org/1999/xlink" xlink:title="University of Electronic Science and Technology Culture Collection" id="ABBRID0EMDCK" xlink:type="simple">UESTCC</abbrev> 23.0210; • ibid., Sichuan Province, Leshan City, Emeishan County, <named-content xmlns:xlink="http://www.w3.org/1999/xlink" content-type="dwc:verbatimCoordinates" xlink:type="simple"><named-content content-type="geo-json" specific-use="{&#34;type&#34;:&#34;Point&#34;,&#34;coordinates&#34;:[103.365000,29.602778]}" id="NCID0ETDCK" xlink:type="simple">29°36'10"N, 103°21'54"E</named-content></named-content>, elevation 1,100 m, on dead branches of <italic><tp:taxon-name><tp:taxon-name-part taxon-name-part-type="genus" reg="Camellia">Camellia</tp:taxon-name-part><tp:taxon-name-part taxon-name-part-type="species" reg="sinensis">sinensis</tp:taxon-name-part></tp:taxon-name></italic> (L.) O. Ktze. (<tp:taxon-name><tp:taxon-name-part taxon-name-part-type="family">Theaceae</tp:taxon-name-part></tp:taxon-name>), 18 July 2023, Y.H. Lu &amp; X.D. Liang, EM03 (<abbrev xmlns:xlink="http://www.w3.org/1999/xlink" xlink:title="herbarium of University of Electronic Science and Technology" id="ABBRID0EIECK" xlink:type="simple">HUEST</abbrev> 23.0194), living culture <abbrev xmlns:xlink="http://www.w3.org/1999/xlink" xlink:title="University of Electronic Science and Technology Culture Collection" id="ABBRID0EMECK" xlink:type="simple">UESTCC</abbrev> 23.0194.</p></tp:treatment-sec><tp:treatment-sec sec-type="notes" id="SECID0EQECK"><title>Notes.</title><p><italic><tp:taxon-name><tp:taxon-name-part taxon-name-part-type="genus" reg="Nigrograna">Nigrograna</tp:taxon-name-part><tp:taxon-name-part taxon-name-part-type="species" reg="thymi">thymi</tp:taxon-name-part></tp:taxon-name></italic> was introduced by <xref ref-type="bibr" rid="B24">Hyde et al. (2017)</xref> from <italic><tp:taxon-name><tp:taxon-name-part taxon-name-part-type="genus" reg="Thymus">Thymus</tp:taxon-name-part><tp:taxon-name-part taxon-name-part-type="species" reg="oenipontanus">oenipontanus</tp:taxon-name-part></tp:taxon-name></italic> in Italy. Our collections are identical to <italic><tp:taxon-name><tp:taxon-name-part taxon-name-part-type="genus" reg="Nigrograna">N.</tp:taxon-name-part><tp:taxon-name-part taxon-name-part-type="species" reg="thymi">thymi</tp:taxon-name-part></tp:taxon-name></italic> based on morphology and phylogeny (Fig. <xref ref-type="fig" rid="F1">1</xref>). We reported it as new host records from medicinal plants <italic><tp:taxon-name><tp:taxon-name-part taxon-name-part-type="genus" reg="Huangtcia">Huangtcia</tp:taxon-name-part><tp:taxon-name-part taxon-name-part-type="species" reg="renifolia">renifolia</tp:taxon-name-part></tp:taxon-name></italic> and <italic><tp:taxon-name><tp:taxon-name-part taxon-name-part-type="genus" reg="Camellia">Camellia</tp:taxon-name-part><tp:taxon-name-part taxon-name-part-type="species" reg="sinensis">sinensis</tp:taxon-name-part></tp:taxon-name></italic> in China.</p></tp:treatment-sec><tp:treatment-sec><!--Section generated to contain objects referenced in tp:taxon-treatment.--><fig id="F1" position="float" orientation="portrait"><object-id xmlns:xlink="http://www.w3.org/1999/xlink" content-type="doi" xlink:type="simple">10.3897/mycokeys.110.132628.figure1</object-id><object-id xmlns:xlink="http://www.w3.org/1999/xlink" content-type="arpha" xlink:type="simple">B1503702-A18A-51CC-B51F-E67DCB5360A5</object-id><label>Figure 1.</label><caption><p>Phylogenetic tree constructed from maximum likelihood (RAxML) analyses of a combined <abbrev xmlns:xlink="http://www.w3.org/1999/xlink" xlink:title="internal transcribed spacer region of rDNA" id="ABBRID0EKDDI" xlink:type="simple">ITS</abbrev>, LSU, <italic><abbrev xmlns:xlink="http://www.w3.org/1999/xlink" xlink:title="RNA polymerase second-largest subunit" id="ABBRID0EPDDI" xlink:type="simple">rpb2</abbrev></italic>, SSU, and <italic><abbrev xmlns:xlink="http://www.w3.org/1999/xlink" xlink:title="translation elongation factor 1-alpha" id="ABBRID0EUDDI" xlink:type="simple">tef1-α</abbrev></italic> sequence data for selected genera within the family <tp:taxon-name><tp:taxon-name-part taxon-name-part-type="family">Nigrogranaceae</tp:taxon-name-part></tp:taxon-name> (<tp:taxon-name><tp:taxon-name-part taxon-name-part-type="order">Pleosporales</tp:taxon-name-part></tp:taxon-name>, <tp:taxon-name><tp:taxon-name-part taxon-name-part-type="class">Dothideomycetes</tp:taxon-name-part></tp:taxon-name>). Branches support for Maximum likelihood (MLBS) equal to or greater than 75% and Bayesian inference posterior probabilities (BIPP) equal to or greater than 0.95 are marked above or below nodes as MLBS/BIPP. The abbreviation T indicates the ex-type strain. Species names and culture collections in red are newly collected taxa and synonymized isolates. The tree was rooted with <italic><tp:taxon-name><tp:taxon-name-part taxon-name-part-type="genus" reg="Occultibambusa">Occultibambusa</tp:taxon-name-part><tp:taxon-name-part taxon-name-part-type="species" reg="pustula">pustula</tp:taxon-name-part></tp:taxon-name></italic> (<named-content xmlns:xlink="http://www.w3.org/1999/xlink" content-type="dwc:institutional_code" xlink:title="Mae Fah Luang University Culture Collection, Chiang Rai, Thailand" xlink:href="http://grbio.org/institution/mae-fah-luang-university-culture-collection" xlink:type="simple">MFLUCC</named-content> 11-0502) and <italic><tp:taxon-name><tp:taxon-name-part taxon-name-part-type="genus" reg="Occultibambusa">O.</tp:taxon-name-part><tp:taxon-name-part taxon-name-part-type="species" reg="bambusae">bambusae</tp:taxon-name-part></tp:taxon-name></italic> (<named-content xmlns:xlink="http://www.w3.org/1999/xlink" content-type="dwc:institutional_code" xlink:title="Mae Fah Luang University Culture Collection, Chiang Rai, Thailand" xlink:href="http://grbio.org/institution/mae-fah-luang-university-culture-collection" xlink:type="simple">MFLUCC</named-content> 13-0855).</p></caption><graphic xmlns:xlink="http://www.w3.org/1999/xlink" xlink:href="mycokeys-110-001-g001.jpg" position="float" orientation="portrait" xlink:type="simple" id="oo_1159656.jpg"><uri content-type="original_file" xlink:type="simple">https://binary.pensoft.net/fig/1159656</uri></graphic></fig></tp:treatment-sec><ref-list><ref id="B24"><mixed-citation xmlns:xlink="http://www.w3.org/1999/xlink" xlink:type="simple"><person-group><name name-style="western"><surname>Hyde</surname><given-names>KD</given-names></name><name name-style="western"><surname>Norphanphoun</surname><given-names>C</given-names></name><name name-style="western"><surname>Abreu</surname><given-names>VP</given-names></name><name name-style="western"><surname>Bazzicalupo</surname><given-names>A</given-names></name><name name-style="western"><surname>Thilini Chethana</surname><given-names>KW</given-names></name><name name-style="western"><surname>Clericuzio</surname><given-names>M</given-names></name><name name-style="western"><surname>Dayarathne</surname><given-names>MC</given-names></name><name name-style="western"><surname>Dissanayake</surname><given-names>AJ</given-names></name><name name-style="western"><surname>Ekanayaka</surname><given-names>AH</given-names></name><name name-style="western"><surname>He</surname><given-names>MQ</given-names></name><name name-style="western"><surname>Hongsanan</surname><given-names>S</given-names></name><name name-style="western"><surname>Huang</surname><given-names>SK</given-names></name><name name-style="western"><surname>Jayasiri</surname><given-names>SC</given-names></name><name name-style="western"><surname>Jayawardena</surname><given-names>RS</given-names></name><name name-style="western"><surname>Karunarathna</surname><given-names>A</given-names></name><name name-style="western"><surname>Konta</surname><given-names>S</given-names></name><name name-style="western"><surname>Kušan</surname><given-names>I</given-names></name><name name-style="western"><surname>Lee</surname><given-names>H</given-names></name><name name-style="western"><surname>Li</surname><given-names>J</given-names></name><name name-style="western"><surname>Lin</surname><given-names>CG</given-names></name><name name-style="western"><surname>Liu</surname><given-names>NG</given-names></name><name name-style="western"><surname>Lu</surname><given-names>YZ</given-names></name><name name-style="western"><surname>Luo</surname><given-names>ZL</given-names></name><name name-style="western"><surname>Manawasinghe</surname><given-names>IS</given-names></name><name name-style="western"><surname>Mapook</surname><given-names>A</given-names></name><name name-style="western"><surname>Perera</surname><given-names>RH</given-names></name><name name-style="western"><surname>Phookamsak</surname><given-names>R</given-names></name><name name-style="western"><surname>Phukhamsakda</surname><given-names>C</given-names></name><name name-style="western"><surname>Siedlecki</surname><given-names>I</given-names></name><name name-style="western"><surname>Soares</surname><given-names>AM</given-names></name><name name-style="western"><surname>Tennakoon</surname><given-names>DS</given-names></name><name name-style="western"><surname>Tian</surname><given-names>Q</given-names></name><name name-style="western"><surname>Tibpromma</surname><given-names>S</given-names></name><name name-style="western"><surname>Wanasinghe</surname><given-names>DN</given-names></name><name name-style="western"><surname>Xiao</surname><given-names>YP</given-names></name><name name-style="western"><surname>Yang</surname><given-names>J</given-names></name><name name-style="western"><surname>Zeng</surname><given-names>XY</given-names></name><name name-style="western"><surname>Abdel-Aziz</surname><given-names>FA</given-names></name><name name-style="western"><surname>Li</surname><given-names>WJ</given-names></name><name name-style="western"><surname>Senanayake</surname><given-names>IC</given-names></name><name name-style="western"><surname>Shang</surname><given-names>QJ</given-names></name><name name-style="western"><surname>Daranagama</surname><given-names>DA</given-names></name><name name-style="western"><surname>de Silva</surname><given-names>NI</given-names></name><name name-style="western"><surname>Thambugala</surname><given-names>KM</given-names></name><name name-style="western"><surname>Abdel-Wahab</surname><given-names>MA</given-names></name><name name-style="western"><surname>Bahkali</surname><given-names>AH</given-names></name><name name-style="western"><surname>Berbee</surname><given-names>ML</given-names></name><name name-style="western"><surname>Boonmee</surname><given-names>S</given-names></name><name name-style="western"><surname>Bhat</surname><given-names>DJ</given-names></name><name name-style="western"><surname>Bulgakov</surname><given-names>TS</given-names></name><name name-style="western"><surname>Buyck</surname><given-names>B</given-names></name><name name-style="western"><surname>Camporesi</surname><given-names>E</given-names></name><name name-style="western"><surname>Castañeda-Ruiz</surname><given-names>RF</given-names></name><name name-style="western"><surname>Chomnunti</surname><given-names>P</given-names></name><name name-style="western"><surname>Doilom</surname><given-names>M</given-names></name><name name-style="western"><surname>Dovana</surname><given-names>F</given-names></name><name name-style="western"><surname>Gibertoni</surname><given-names>TB</given-names></name><name name-style="western"><surname>Jadan</surname><given-names>M</given-names></name><name name-style="western"><surname>Jeewon</surname><given-names>R</given-names></name><name name-style="western"><surname>Jones</surname><given-names>EBG</given-names></name><name name-style="western"><surname>Kang</surname><given-names>JC</given-names></name><name name-style="western"><surname>Karunarathna</surname><given-names>SC</given-names></name><name name-style="western"><surname>Lim</surname><given-names>YW</given-names></name><name name-style="western"><surname>Liu</surname><given-names>JK</given-names></name><name name-style="western"><surname>Liu</surname><given-names>ZY</given-names></name><name name-style="western"><surname>Plautz</surname><given-names>Jr HL</given-names></name><name name-style="western"><surname>Lumyong</surname><given-names>S</given-names></name><name name-style="western"><surname>Maharachchikumbura</surname><given-names>SSN</given-names></name><name name-style="western"><surname>Matočec</surname><given-names>N</given-names></name><name name-style="western"><surname>McKenzie</surname><given-names>EHC</given-names></name><name name-style="western"><surname>Mešić</surname><given-names>A</given-names></name><name name-style="western"><surname>Miller</surname><given-names>D</given-names></name><name name-style="western"><surname>Pawłowska</surname><given-names>J</given-names></name><name name-style="western"><surname>Pereira</surname><given-names>OL</given-names></name><name name-style="western"><surname>Promputtha</surname><given-names>I</given-names></name><name name-style="western"><surname>Romero</surname><given-names>AI</given-names></name><name name-style="western"><surname>Ryvarden</surname><given-names>L</given-names></name><name name-style="western"><surname>Su</surname><given-names>HY</given-names></name><name name-style="western"><surname>Suetrong</surname><given-names>S</given-names></name><name name-style="western"><surname>Tkalčec</surname><given-names>Z</given-names></name><name name-style="western"><surname>Vizzini</surname><given-names>A</given-names></name><name name-style="western"><surname>Wen</surname><given-names>TC</given-names></name><name name-style="western"><surname>Wisitrassameewong</surname><given-names>K</given-names></name><name name-style="western"><surname>Wrzosek</surname><given-names>M</given-names></name><name name-style="western"><surname>Xu</surname><given-names>JC</given-names></name><name name-style="western"><surname>Zhao</surname><given-names>Q</given-names></name><name name-style="western"><surname>Zhao</surname><given-names>RL</given-names></name><name name-style="western"><surname>Mortimer</surname><given-names>PE</given-names></name></person-group> (<year>2017</year>) <article-title>Fungal diversity notes 603–708: Taxonomic and phylogenetic notes on genera and species.</article-title><source>Fungal Diversity</source><volume>87</volume>(<issue>1</issue>): <fpage>1</fpage>–<lpage>235</lpage>. <ext-link xlink:href="10.1007/s13225-017-0391-3" ext-link-type="doi" xlink:type="simple">https://doi.org/10.1007/s13225-017-0391-3</ext-link></mixed-citation></ref></ref-list></tp:taxon-treatment>
