# Supplementary material for: ﻿Morpho-phylogenetic evidence reveals novel species and new records of Nigrograna (Nigrogranaceae) associated with medicinal plants in Southwestern China
Source: MycoKeys. 2024 Oct 23;110:1–33. doi: 10.3897/mycokeys.110.132628 (PMC11525206; doi:10.3897/mycokeys.110.132628)
Supplement: XML Treatment for Nigrograna neriicola [file mycokeys.110.132628-treatment7.xml]

<!DOCTYPE tp:taxon-treatment
  PUBLIC "-//TaxonX//DTD Taxonomic Treatment Publishing DTD v0 20100105//EN" "tax-treatment-NSO.dtd">
<tp:taxon-treatment xmlns:tp="http://www.plazi.org/taxpub"><tp:treatment-meta><kwd-group><label>Taxon classification</label><kwd>
              <named-content content-type="kingdom">Fungi</named-content>
            </kwd><kwd>
              <named-content content-type="order">Pleosporales</named-content>
            </kwd><kwd>
              <named-content content-type="family">Nigrogranaceae</named-content>
            </kwd></kwd-group><mixed-citation publication-type="journal"><person-group><name><surname>Du</surname><given-names>Hong-Zhi</given-names></name><name><surname>Lu</surname><given-names>Yu-Hang</given-names></name><name><surname>Cheewangkoon</surname><given-names>Ratchadawan</given-names></name><name><surname>Liu</surname><given-names>Jian-Kui</given-names></name></person-group><article-title>﻿Morpho-phylogenetic evidence reveals novel species and new records of <italic><tp:taxon-name><tp:taxon-name-part taxon-name-part-type="genus" reg="Nigrograna">Nigrograna</tp:taxon-name-part></tp:taxon-name></italic> (<tp:taxon-name><tp:taxon-name-part taxon-name-part-type="family">Nigrogranaceae</tp:taxon-name-part></tp:taxon-name>) associated with medicinal plants in Southwestern China</article-title><source>MycoKeys</source><day>23</day><month>10</month><year>2024</year><volume>110</volume><fpage>1</fpage><lpage>33</lpage><pub-id pub-id-type="doi">10.3897/mycokeys.110.132628</pub-id></mixed-citation></tp:treatment-meta><tp:nomenclature><label>﻿</label><tp:taxon-name>
            <object-id xmlns:xlink="http://www.w3.org/1999/xlink" content-type="arpha" xlink:type="simple">E3BFFA32-7733-5F74-B8E9-883B3EEFC7AB</object-id>
            <tp:taxon-name-part taxon-name-part-type="genus" reg="Nigrograna">Nigrograna</tp:taxon-name-part>
            <tp:taxon-name-part taxon-name-part-type="species" reg="neriicola">neriicola</tp:taxon-name-part>
            <object-id xmlns:xlink="http://www.w3.org/1999/xlink" content-type="mycobank" xlink:type="simple">854179</object-id>
          </tp:taxon-name><tp:taxon-authority>Y.H. Lu, H.Z. Du &amp; Jian K. Liu</tp:taxon-authority><tp:taxon-status xmlns:xlink="http://www.w3.org/1999/xlink" xlink:type="simple">sp. nov.</tp:taxon-status><xref ref-type="fig" rid="F8">Fig. 8</xref></tp:nomenclature><tp:treatment-sec sec-type="etymology" id="SECID0EDICK"><title>Etymology.</title><p>The epithet ‘<italic>neriicola</italic>’ refers to the host genus <italic>Nerium</italic> from which the fungus was originally isolated.</p></tp:treatment-sec><tp:treatment-sec sec-type="Holotype" id="SECID0E1ICK"><title>Holotype.</title><p><abbrev xmlns:xlink="http://www.w3.org/1999/xlink" xlink:title="Herbarium of Cryptogams, Kunming Institute of Botany Academia Sinica" id="ABBRID0EAJCK" xlink:type="simple">HKAS</abbrev> 131313.</p></tp:treatment-sec><tp:treatment-sec sec-type="description" id="SECID0EEJCK"><title>Description.</title><p><bold><italic>Saprobic</italic></bold> on dead branches of <italic><tp:taxon-name><tp:taxon-name-part taxon-name-part-type="genus" reg="Nerium">Nerium</tp:taxon-name-part><tp:taxon-name-part taxon-name-part-type="species" reg="oleander">oleander</tp:taxon-name-part></tp:taxon-name></italic> (<tp:taxon-name><tp:taxon-name-part taxon-name-part-type="family">Apocynaceae</tp:taxon-name-part></tp:taxon-name>). <bold>Sexual morph: <italic>Ascomata</italic></bold> 138–231 μm wide, 156–251 μm high (x̅ = 182 × 202 μm, n = 20), mostly gregarious, sometimes solitary, scattered, immersed to semi-immersed, appearing as black irregular protrusions and cracks, globose to subglobose, sometimes obpyriform, dark brown to black, with an ostiole. <bold><italic>Ostioles</italic></bold> 32–54 μm long, 14–34 μm wide (x̅ = 45 × 25 μm, n = 20) mostly central, some eccentric, with a crest-like apex. <bold><italic>Peridium</italic></bold> 16–61 μm (x̅ = 32 μm, n = 20) wide, multi-layered, reticulate structure, comprising dark brown to reddish brown pigmented cells of <bold><italic>textura angularis</italic></bold>. <bold><italic>Hamathecium</italic></bold> 1–2.5 μm wide (x̅ = 2 μm, n = 20), composed of numerous, filiform, hyaline, aseptate or separate, rarely branched, filamentous, smooth-walled pseudoparaphyses. <bold><italic>Asci</italic></bold> 35–80 × 7–10 μm (x̅ = 56 × 8.5 μm, n = 30), 8-spored, bitunicate, fissitunicate, clavate to cylindric-clavate, short stalked, some with club-shape pedicel, apically rounded with a small ocular chamber. <bold><italic>Ascospores</italic></bold> 12–21(–31) × 3.5–5 μm (x̅ = 16 × 4 μm, n = 50), uni- to bi-seriately arranged, partially overlapping, fusoid to ellipsoid, tapering towards the blunt ends, or blunt at both ends, straight or slightly curved, guttulate, smooth-walled, 1-septate, subhyaline to slightly brown when young; becoming 3-septate, yellowish-brown to dark brown when mature, deeply constricted at septa, without appendages. <bold>Asexual morph</bold>: Undetermined.</p></tp:treatment-sec><tp:treatment-sec sec-type="description" id="SECID0E3KCK"><title>Culture characteristics.</title><p>Ascospores germinated on PDA within 24 h, and germ tubes produced from basal cell. Colonies growing on PDA reached 33–35 mm in diameter after one month at 25 °C in dark, slightly brown in the whole colony and raised in the central point from above, circular, edge entire, margin well-defined, aerial mycelia dense; in reverse, black-brown in the center, slightly brown ring at the margin, no pigmentation on PDA.</p><fig id="F8" position="float" orientation="portrait"><object-id xmlns:xlink="http://www.w3.org/1999/xlink" content-type="doi" xlink:type="simple">10.3897/mycokeys.110.132628.figure8</object-id><object-id xmlns:xlink="http://www.w3.org/1999/xlink" content-type="arpha" xlink:type="simple">6B224017-619B-5385-B5CB-BC42AF8903B3</object-id><label>Figure 8.</label><caption><p><italic><tp:taxon-name><tp:taxon-name-part taxon-name-part-type="genus" reg="Nigrograna">Nigrograna</tp:taxon-name-part><tp:taxon-name-part taxon-name-part-type="species" reg="neriicola">neriicola</tp:taxon-name-part></tp:taxon-name></italic> (<abbrev xmlns:xlink="http://www.w3.org/1999/xlink" xlink:title="Herbarium of Cryptogams, Kunming Institute of Botany Academia Sinica" id="ABBRID0EULCK" xlink:type="simple">HKAS</abbrev> 131313, holotype) <bold>a</bold> host <italic><tp:taxon-name><tp:taxon-name-part taxon-name-part-type="genus" reg="Nerium">Nerium</tp:taxon-name-part><tp:taxon-name-part taxon-name-part-type="species" reg="oleander">oleander</tp:taxon-name-part></tp:taxon-name></italic><bold>b</bold> branch of <italic><tp:taxon-name><tp:taxon-name-part taxon-name-part-type="genus" reg="Nerium">Nerium</tp:taxon-name-part><tp:taxon-name-part taxon-name-part-type="species" reg="oleander">oleander</tp:taxon-name-part></tp:taxon-name></italic><bold>c–f</bold> appearance of ascomata on host surface <bold>g, h</bold> vertical section through ascoma <bold>i</bold> peridium <bold>j–n</bold> asci <bold>o–v</bold> ascospores <bold>w</bold> germinated ascospore <bold>x</bold> hamathecium <bold>y, z</bold> colony on PDA, above (<bold>y</bold>) and below (<bold>z</bold>). Scale bars: 200 µm (<bold>g, h</bold>); 100 µm (<bold>i</bold>); 20 µm (<bold>j–n, x</bold>); 5 µm (<bold>o–v</bold>); 10 µm (<bold>w</bold>).</p></caption><graphic xmlns:xlink="http://www.w3.org/1999/xlink" xlink:href="mycokeys-110-001-g008.jpg" position="float" orientation="portrait" xlink:type="simple" id="oo_1159651.jpg"><uri content-type="original_file" xlink:type="simple">https://binary.pensoft.net/fig/1159651</uri></graphic></fig></tp:treatment-sec><tp:treatment-sec sec-type="material" id="SECID0EVNCK"><title>Material examined.</title><p>China • Yunnan Province, Xishuangbanna Dai Autonomous Prefecture, Mengla County, Xishuangbanna Tropical Botanical Garden Chinese Academy of Sciences. <named-content xmlns:xlink="http://www.w3.org/1999/xlink" content-type="dwc:verbatimCoordinates" xlink:type="simple"><named-content content-type="geo-json" specific-use="{&#34;type&#34;:&#34;Point&#34;,&#34;coordinates&#34;:[101.258056,21.931111]}" id="NCID0E5NCK" xlink:type="simple">21°55'52′′N, 101°15'29′′E</named-content></named-content>, elevation 505 m, on dead branches of medicinal plant <italic><tp:taxon-name><tp:taxon-name-part taxon-name-part-type="genus" reg="Nerium">Nerium</tp:taxon-name-part><tp:taxon-name-part taxon-name-part-type="species" reg="oleander">oleander</tp:taxon-name-part></tp:taxon-name></italic> L. (<tp:taxon-name><tp:taxon-name-part taxon-name-part-type="family">Apocynaceae</tp:taxon-name-part></tp:taxon-name>), 10 November 2022, H.Z. Du, D04 (<abbrev xmlns:xlink="http://www.w3.org/1999/xlink" xlink:title="Herbarium of Cryptogams, Kunming Institute of Botany Academia Sinica" id="ABBRID0ETOCK" xlink:type="simple">HKAS</abbrev> 131313, holotype); ex-holotype living culture <named-content xmlns:xlink="http://www.w3.org/1999/xlink" content-type="dwc:institutional_code" xlink:title="China General Microbiological Culture Collection Center, Institute of Microbiology, Chinese Academy of Sciences, Beijing, China" xlink:href="http://grbio.org/institution/china-general-microbiological-culture-collection-center-chinese-academy-sciences" xlink:type="simple">CGMCC</named-content> 3.25624; • ibid., Sichuan Province, Chengdu City, Pujiang County. <named-content xmlns:xlink="http://www.w3.org/1999/xlink" content-type="dwc:verbatimCoordinates" xlink:type="simple"><named-content content-type="geo-json" specific-use="{&#34;type&#34;:&#34;Point&#34;,&#34;coordinates&#34;:[103.373611,30.194444]}" id="NCID0E5OCK" xlink:type="simple">30°11'40"N, 103°22'25"E</named-content></named-content>, elevation 600 m, on dead branches of <italic><tp:taxon-name><tp:taxon-name-part taxon-name-part-type="genus" reg="Camellia">Camellia</tp:taxon-name-part><tp:taxon-name-part taxon-name-part-type="species" reg="sinensis">sinensis</tp:taxon-name-part></tp:taxon-name></italic> (L.) O. Ktze. (<tp:taxon-name><tp:taxon-name-part taxon-name-part-type="family">Theaceae</tp:taxon-name-part></tp:taxon-name>), 5 October 2022, Y.H. Lu &amp; Y. Xiao, M03 (<abbrev xmlns:xlink="http://www.w3.org/1999/xlink" xlink:title="herbarium of University of Electronic Science and Technology" id="ABBRID0ETPCK" xlink:type="simple">HUEST</abbrev> 23.0195, paratype); ex-paratype living culture <abbrev xmlns:xlink="http://www.w3.org/1999/xlink" xlink:title="University of Electronic Science and Technology Culture Collection" id="ABBRID0EXPCK" xlink:type="simple">UESTCC</abbrev> 23.0195.</p></tp:treatment-sec><tp:treatment-sec sec-type="notes" id="SECID0E2PCK"><title>Notes.</title><p><italic><tp:taxon-name><tp:taxon-name-part taxon-name-part-type="genus" reg="Nigrograna">Nigrograna</tp:taxon-name-part><tp:taxon-name-part taxon-name-part-type="species" reg="neriicola">neriicola</tp:taxon-name-part></tp:taxon-name></italic> (<named-content xmlns:xlink="http://www.w3.org/1999/xlink" content-type="dwc:institutional_code" xlink:title="China General Microbiological Culture Collection Center, Institute of Microbiology, Chinese Academy of Sciences, Beijing, China" xlink:href="http://grbio.org/institution/china-general-microbiological-culture-collection-center-chinese-academy-sciences" xlink:type="simple">CGMCC</named-content> 3.25624 and <abbrev xmlns:xlink="http://www.w3.org/1999/xlink" xlink:title="University of Electronic Science and Technology Culture Collection" id="ABBRID0EQQCK" xlink:type="simple">UESTCC</abbrev> 23.0195) has close phylogenetic relationships with <italic><tp:taxon-name><tp:taxon-name-part taxon-name-part-type="genus" reg="Nigrograna">N.</tp:taxon-name-part><tp:taxon-name-part taxon-name-part-type="species" reg="schinifolii">schinifolii</tp:taxon-name-part></tp:taxon-name></italic> (GMB0498 and GMB0504) but formed a distinct lineage (Fig. <xref ref-type="fig" rid="F1">1</xref>). Morphologically, the ascomata of <italic><tp:taxon-name><tp:taxon-name-part taxon-name-part-type="genus" reg="Nigrograna">N.</tp:taxon-name-part><tp:taxon-name-part taxon-name-part-type="species" reg="neriicola">neriicola</tp:taxon-name-part></tp:taxon-name></italic> differs from <italic><tp:taxon-name><tp:taxon-name-part taxon-name-part-type="genus" reg="Nigrograna">N.</tp:taxon-name-part><tp:taxon-name-part taxon-name-part-type="species" reg="schinifolii">schinifolii</tp:taxon-name-part></tp:taxon-name></italic> in having black irregular protrusions and cracks, mostly gregarious, and ascospores that are slightly larger than <italic><tp:taxon-name><tp:taxon-name-part taxon-name-part-type="genus" reg="Nigrograna">N.</tp:taxon-name-part><tp:taxon-name-part taxon-name-part-type="species" reg="schinifolii">schinifolii</tp:taxon-name-part></tp:taxon-name></italic> (12–21 × 3.5–5 μm vs. 10–14 × 2.8–4 μm) (<xref ref-type="bibr" rid="B22">Hu et al. 2023</xref>). Additionally, the nucleotide base pair comparison between <italic><tp:taxon-name><tp:taxon-name-part taxon-name-part-type="genus" reg="Nigrograna">N.</tp:taxon-name-part><tp:taxon-name-part taxon-name-part-type="species" reg="neriicola">neriicola</tp:taxon-name-part></tp:taxon-name></italic> (ex-type strain, <named-content xmlns:xlink="http://www.w3.org/1999/xlink" content-type="dwc:institutional_code" xlink:title="China General Microbiological Culture Collection Center, Institute of Microbiology, Chinese Academy of Sciences, Beijing, China" xlink:href="http://grbio.org/institution/china-general-microbiological-culture-collection-center-chinese-academy-sciences" xlink:type="simple">CGMCC</named-content> 3.25624) and <italic><tp:taxon-name><tp:taxon-name-part taxon-name-part-type="genus" reg="Nigrograna">N.</tp:taxon-name-part><tp:taxon-name-part taxon-name-part-type="species" reg="schinifolii">schinifolii</tp:taxon-name-part></tp:taxon-name></italic> (ex-type strain, GMB0498) revealed no significant differences by 375/377 bp (99.5%, 1 gap) of <abbrev xmlns:xlink="http://www.w3.org/1999/xlink" xlink:title="internal transcribed spacer region of rDNA" id="ABBRID0ECTCK" xlink:type="simple">ITS</abbrev> and 507/511 bp (99.2%, without gaps) of <italic><abbrev xmlns:xlink="http://www.w3.org/1999/xlink" xlink:title="translation elongation factor 1-alpha" id="ABBRID0EHTCK" xlink:type="simple">tef1-α</abbrev></italic>. However, for <italic><abbrev xmlns:xlink="http://www.w3.org/1999/xlink" xlink:title="translation elongation factor 1-alpha" id="ABBRID0EMTCK" xlink:type="simple">tef1-α</abbrev></italic> gene, the length of the two <italic><tp:taxon-name><tp:taxon-name-part taxon-name-part-type="genus" reg="Nigrograna">N.</tp:taxon-name-part><tp:taxon-name-part taxon-name-part-type="species" reg="schinifolii">schinifolii</tp:taxon-name-part></tp:taxon-name></italic> strains (GMB0498 and GMB0504) is only 511 bp. The problem of low similarity occurred after the blastn search without a corresponding sequence in the same genus for alignment. Therefore, <italic><tp:taxon-name><tp:taxon-name-part taxon-name-part-type="genus" reg="Nigrograna">N.</tp:taxon-name-part><tp:taxon-name-part taxon-name-part-type="species" reg="neriicola">neriicola</tp:taxon-name-part></tp:taxon-name></italic> is introduced as a new species with the morpho-molecular data analysis.</p></tp:treatment-sec><tp:treatment-sec><!--Section generated to contain objects referenced in tp:taxon-treatment.--><fig id="F1" position="float" orientation="portrait"><object-id xmlns:xlink="http://www.w3.org/1999/xlink" content-type="doi" xlink:type="simple">10.3897/mycokeys.110.132628.figure1</object-id><object-id xmlns:xlink="http://www.w3.org/1999/xlink" content-type="arpha" xlink:type="simple">B1503702-A18A-51CC-B51F-E67DCB5360A5</object-id><label>Figure 1.</label><caption><p>Phylogenetic tree constructed from maximum likelihood (RAxML) analyses of a combined <abbrev xmlns:xlink="http://www.w3.org/1999/xlink" xlink:title="internal transcribed spacer region of rDNA" id="ABBRID0EKDDI" xlink:type="simple">ITS</abbrev>, LSU, <italic><abbrev xmlns:xlink="http://www.w3.org/1999/xlink" xlink:title="RNA polymerase second-largest subunit" id="ABBRID0EPDDI" xlink:type="simple">rpb2</abbrev></italic>, SSU, and <italic><abbrev xmlns:xlink="http://www.w3.org/1999/xlink" xlink:title="translation elongation factor 1-alpha" id="ABBRID0EUDDI" xlink:type="simple">tef1-α</abbrev></italic> sequence data for selected genera within the family <tp:taxon-name><tp:taxon-name-part taxon-name-part-type="family">Nigrogranaceae</tp:taxon-name-part></tp:taxon-name> (<tp:taxon-name><tp:taxon-name-part taxon-name-part-type="order">Pleosporales</tp:taxon-name-part></tp:taxon-name>, <tp:taxon-name><tp:taxon-name-part taxon-name-part-type="class">Dothideomycetes</tp:taxon-name-part></tp:taxon-name>). Branches support for Maximum likelihood (MLBS) equal to or greater than 75% and Bayesian inference posterior probabilities (BIPP) equal to or greater than 0.95 are marked above or below nodes as MLBS/BIPP. The abbreviation T indicates the ex-type strain. Species names and culture collections in red are newly collected taxa and synonymized isolates. The tree was rooted with <italic><tp:taxon-name><tp:taxon-name-part taxon-name-part-type="genus" reg="Occultibambusa">Occultibambusa</tp:taxon-name-part><tp:taxon-name-part taxon-name-part-type="species" reg="pustula">pustula</tp:taxon-name-part></tp:taxon-name></italic> (<named-content xmlns:xlink="http://www.w3.org/1999/xlink" content-type="dwc:institutional_code" xlink:title="Mae Fah Luang University Culture Collection, Chiang Rai, Thailand" xlink:href="http://grbio.org/institution/mae-fah-luang-university-culture-collection" xlink:type="simple">MFLUCC</named-content> 11-0502) and <italic><tp:taxon-name><tp:taxon-name-part taxon-name-part-type="genus" reg="Occultibambusa">O.</tp:taxon-name-part><tp:taxon-name-part taxon-name-part-type="species" reg="bambusae">bambusae</tp:taxon-name-part></tp:taxon-name></italic> (<named-content xmlns:xlink="http://www.w3.org/1999/xlink" content-type="dwc:institutional_code" xlink:title="Mae Fah Luang University Culture Collection, Chiang Rai, Thailand" xlink:href="http://grbio.org/institution/mae-fah-luang-university-culture-collection" xlink:type="simple">MFLUCC</named-content> 13-0855).</p></caption><graphic xmlns:xlink="http://www.w3.org/1999/xlink" xlink:href="mycokeys-110-001-g001.jpg" position="float" orientation="portrait" xlink:type="simple" id="oo_1159656.jpg"><uri content-type="original_file" xlink:type="simple">https://binary.pensoft.net/fig/1159656</uri></graphic></fig></tp:treatment-sec><ref-list><ref id="B22"><mixed-citation xmlns:xlink="http://www.w3.org/1999/xlink" xlink:type="simple"><person-group><name name-style="western"><surname>Hu</surname><given-names>HM</given-names></name><name name-style="western"><surname>He</surname><given-names>MH</given-names></name><name name-style="western"><surname>Wu</surname><given-names>YP</given-names></name><name name-style="western"><surname>Long</surname><given-names>SH</given-names></name><name name-style="western"><surname>Zhang</surname><given-names>X</given-names></name><name name-style="western"><surname>Liu</surname><given-names>LL</given-names></name><name name-style="western"><surname>Shen</surname><given-names>XC</given-names></name><name name-style="western"><surname>Wijayawardene</surname><given-names>NN</given-names></name><name name-style="western"><surname>Meng</surname><given-names>ZB</given-names></name><name name-style="western"><surname>Long</surname><given-names>QD</given-names></name><name name-style="western"><surname>Kang</surname><given-names>JC</given-names></name><name name-style="western"><surname>Li</surname><given-names>QR</given-names></name></person-group> (<year>2023</year>) <article-title>Taxonomic and phylogenetic characterisations of six species of <tp:taxon-name><tp:taxon-name-part taxon-name-part-type="order">Pleosporales</tp:taxon-name-part></tp:taxon-name> (in <tp:taxon-name><tp:taxon-name-part taxon-name-part-type="family">Didymosphaeriaceae</tp:taxon-name-part></tp:taxon-name>, <tp:taxon-name><tp:taxon-name-part taxon-name-part-type="family">Roussoellaceae</tp:taxon-name-part></tp:taxon-name> and <tp:taxon-name><tp:taxon-name-part taxon-name-part-type="family">Nigrogranaceae</tp:taxon-name-part></tp:taxon-name>) from China.</article-title><source>MycoKeys</source><volume>100</volume>: <fpage>123</fpage>–<lpage>151</lpage>. <ext-link xlink:href="10.3897/mycokeys.100.109423" ext-link-type="doi" xlink:type="simple">https://doi.org/10.3897/mycokeys.100.109423</ext-link></mixed-citation></ref></ref-list></tp:taxon-treatment>
