# Supplementary material for: ﻿Morpho-phylogenetic evidence reveals novel species and new records of Nigrograna (Nigrogranaceae) associated with medicinal plants in Southwestern China
Source: MycoKeys. 2024 Oct 23;110:1–33. doi: 10.3897/mycokeys.110.132628 (PMC11525206; doi:10.3897/mycokeys.110.132628)
Supplement: XML Treatment for Nigrograna guttulata [file mycokeys.110.132628-treatment8.xml]

<!DOCTYPE tp:taxon-treatment
  PUBLIC "-//TaxonX//DTD Taxonomic Treatment Publishing DTD v0 20100105//EN" "tax-treatment-NSO.dtd">
<tp:taxon-treatment xmlns:tp="http://www.plazi.org/taxpub"><tp:treatment-meta><kwd-group><label>Taxon classification</label><kwd>
              <named-content content-type="kingdom">Fungi</named-content>
            </kwd><kwd>
              <named-content content-type="order">Pleosporales</named-content>
            </kwd><kwd>
              <named-content content-type="family">Nigrogranaceae</named-content>
            </kwd></kwd-group><mixed-citation publication-type="journal"><person-group><name><surname>Du</surname><given-names>Hong-Zhi</given-names></name><name><surname>Lu</surname><given-names>Yu-Hang</given-names></name><name><surname>Cheewangkoon</surname><given-names>Ratchadawan</given-names></name><name><surname>Liu</surname><given-names>Jian-Kui</given-names></name></person-group><article-title>﻿Morpho-phylogenetic evidence reveals novel species and new records of <italic><tp:taxon-name><tp:taxon-name-part taxon-name-part-type="genus" reg="Nigrograna">Nigrograna</tp:taxon-name-part></tp:taxon-name></italic> (<tp:taxon-name><tp:taxon-name-part taxon-name-part-type="family">Nigrogranaceae</tp:taxon-name-part></tp:taxon-name>) associated with medicinal plants in Southwestern China</article-title><source>MycoKeys</source><day>23</day><month>10</month><year>2024</year><volume>110</volume><fpage>1</fpage><lpage>33</lpage><pub-id pub-id-type="doi">10.3897/mycokeys.110.132628</pub-id></mixed-citation></tp:treatment-meta><tp:nomenclature><label>﻿</label><tp:taxon-name>
            <object-id xmlns:xlink="http://www.w3.org/1999/xlink" content-type="arpha" xlink:type="simple">2CC97985-4550-5514-85E2-C1D0EF362C63</object-id>
            <tp:taxon-name-part taxon-name-part-type="genus" reg="Nigrograna">Nigrograna</tp:taxon-name-part>
            <tp:taxon-name-part taxon-name-part-type="species" reg="guttulata">guttulata</tp:taxon-name-part>
            <object-id xmlns:xlink="http://www.w3.org/1999/xlink" content-type="mycobank" xlink:type="simple">854180</object-id>
          </tp:taxon-name><tp:taxon-authority>Y.H. Lu, H.Z. Du &amp; Jian K. Liu</tp:taxon-authority><tp:taxon-status xmlns:xlink="http://www.w3.org/1999/xlink" xlink:type="simple">sp. nov.</tp:taxon-status><xref ref-type="fig" rid="F9">Fig. 9</xref></tp:nomenclature><tp:treatment-sec sec-type="etymology" id="SECID0EUVCK"><title>Etymology.</title><p>The epithet ‘<italic>guttulata</italic>’ refers to the guttulate ascospores.</p></tp:treatment-sec><tp:treatment-sec sec-type="Holotype" id="SECID0EEWCK"><title>Holotype.</title><p><abbrev xmlns:xlink="http://www.w3.org/1999/xlink" xlink:title="Herbarium of Cryptogams, Kunming Institute of Botany Academia Sinica" id="ABBRID0EKWCK" xlink:type="simple">HKAS</abbrev> 131992.</p></tp:treatment-sec><tp:treatment-sec sec-type="description" id="SECID0EOWCK"><title>Description.</title><p><bold><italic>Saprobic</italic></bold> on dead branches of <italic><tp:taxon-name><tp:taxon-name-part taxon-name-part-type="genus" reg="Camellia">Camellia</tp:taxon-name-part><tp:taxon-name-part taxon-name-part-type="species" reg="sinensis">sinensis</tp:taxon-name-part></tp:taxon-name></italic> (<tp:taxon-name><tp:taxon-name-part taxon-name-part-type="family">Theaceae</tp:taxon-name-part></tp:taxon-name>). <bold>Sexual morph: <italic>Ascomata</italic></bold> 182–283 μm wide, 106–276 μm high (x̅ = 241 × 183 μm, n = 20), solitary, immersed, ostiolar necks visible on the host surface or erumpent, triangular, globose to subglobose, sometimes obpyriform, coriaceous, ostiolate, dark brown to black. <bold><italic>Ostioles</italic></bold> 35–61 μm long, 15–30 μm wide (x̅ = 47 × 22 μm, n = 20) mostly central, some eccentric, filled with hyaline periphyses. <bold><italic>Peridium</italic></bold> 15–37 μm (x̅ = 25 μm, n = 20) wide, multi-layered, reticulate structure, comprising dark brown to reddish brown pigmented cells of <bold><italic>textura angularis</italic></bold>. <bold><italic>Hamathecium</italic></bold> 1–2.5 μm wide (x̅ = 2 μm, n = 20), composed of numerous, filiform, hyaline, aseptate or separate, some branched, filamentous, smooth-walled pseudoparaphyses. <bold><italic>Asci</italic></bold> 35–70 × 7–12 μm (x̅ = 48 × 8.5 μm, n = 30), 8-spored, bitunicate, fissitunicate, clavate to cylindric-clavate, short stalked, some with club-shape pedicel, apically rounded, with small ocular chamber. <bold><italic>Ascospores</italic></bold> 10–13 × 3–5 μm (x̅ = 12 × 4 μm, n = 50), 1–2-seriate, overlapping, fusoid to ellipsoid, tapering towards the blunt ends, or blunt at both ends, straight or slightly curved, guttulate, smooth-walled, subhyaline to slightly brown when young, 1-septate; yellowish-brown to dark brown when mature, becoming 3-septate, deeply constricted at septa, without appendages. <bold>Asexual morph</bold>: Undetermined.</p><fig id="F9" position="float" orientation="portrait"><object-id xmlns:xlink="http://www.w3.org/1999/xlink" content-type="doi" xlink:type="simple">10.3897/mycokeys.110.132628.figure9</object-id><object-id xmlns:xlink="http://www.w3.org/1999/xlink" content-type="arpha" xlink:type="simple">0B847AA9-3577-5591-8EC5-CEF17197ECF3</object-id><label>Figure 9.</label><caption><p><italic><tp:taxon-name><tp:taxon-name-part taxon-name-part-type="genus" reg="Nigrograna">Nigrograna</tp:taxon-name-part><tp:taxon-name-part taxon-name-part-type="species" reg="guttulata">guttulata</tp:taxon-name-part></tp:taxon-name></italic> (<abbrev xmlns:xlink="http://www.w3.org/1999/xlink" xlink:title="Herbarium of Cryptogams, Kunming Institute of Botany Academia Sinica" id="ABBRID0EZYCK" xlink:type="simple">HKAS</abbrev> 131992, holotype) <bold>a</bold> host <italic><tp:taxon-name><tp:taxon-name-part taxon-name-part-type="genus" reg="Camellia">Camellia</tp:taxon-name-part><tp:taxon-name-part taxon-name-part-type="species" reg="sinensis">sinensis</tp:taxon-name-part></tp:taxon-name></italic><bold>b</bold> branch of <italic><tp:taxon-name><tp:taxon-name-part taxon-name-part-type="genus" reg="Camellia">Camellia</tp:taxon-name-part><tp:taxon-name-part taxon-name-part-type="species" reg="sinensis">sinensis</tp:taxon-name-part></tp:taxon-name></italic><bold>c–e</bold> appearance of ascomata on host surface <bold>f</bold> vertical section through ascoma <bold>g</bold> peridium <bold>h</bold> hamathecium <bold>i</bold> germinated ascospore <bold>j, k</bold> colony on PDA, above (<bold>j</bold>) and below (<bold>k</bold>) <bold>l–n, t</bold> asci <bold>o–s</bold> ascospores. Scale bars: 50 µm (<bold>f</bold>); 40 µm (<bold>g</bold>); 10 µm (<bold>h, i, l–n, t</bold>); 5 µm (<bold>o–s</bold>).</p></caption><graphic xmlns:xlink="http://www.w3.org/1999/xlink" xlink:href="mycokeys-110-001-g009.jpg" position="float" orientation="portrait" xlink:type="simple" id="oo_1159652.jpg"><uri content-type="original_file" xlink:type="simple">https://binary.pensoft.net/fig/1159652</uri></graphic></fig></tp:treatment-sec><tp:treatment-sec sec-type="description" id="SECID0EY1CK"><title>Culture characteristics.</title><p>Ascospores germinated on PDA within 24 h, and germ tubes produced from basal cell. Colonies growing on PDA reached 35–38 mm in diameter after one month at 25 °C in dark. Colonies from above, white in the whole colony and raised in the central point, circular, margin well-defined, aerial mycelia dense; in reverse, grayish green in the center, white ring at the margin, no pigmentation on PDA.</p></tp:treatment-sec><tp:treatment-sec sec-type="material" id="SECID0E41CK"><title>Material examined.</title><p>China • Guizhou Province, Guiyang City, Huaxi District, <named-content xmlns:xlink="http://www.w3.org/1999/xlink" content-type="dwc:verbatimCoordinates" xlink:type="simple"><named-content content-type="geo-json" specific-use="{&#34;type&#34;:&#34;Point&#34;,&#34;coordinates&#34;:[106.658333,26.511111]}" id="NCID0EG2CK" xlink:type="simple">26°30'40"N, 106°39'30"E</named-content></named-content>, elevation 1,155 m, on dead branches of medicinal plant <italic><tp:taxon-name><tp:taxon-name-part taxon-name-part-type="genus" reg="Camellia">Camellia</tp:taxon-name-part><tp:taxon-name-part taxon-name-part-type="species" reg="sinensis">sinensis</tp:taxon-name-part></tp:taxon-name></italic> (Linnaeus) Kuntze (<tp:taxon-name><tp:taxon-name-part taxon-name-part-type="family">Theaceae</tp:taxon-name-part></tp:taxon-name>), 2 February 2023, Y.X. Yu &amp; Y.H. Lu, GY15 (<abbrev xmlns:xlink="http://www.w3.org/1999/xlink" xlink:title="Herbarium of Cryptogams, Kunming Institute of Botany Academia Sinica" id="ABBRID0E22CK" xlink:type="simple">HKAS</abbrev> 131992, holotype; <abbrev xmlns:xlink="http://www.w3.org/1999/xlink" xlink:title="herbarium of University of Electronic Science and Technology" id="ABBRID0E62CK" xlink:type="simple">HUEST</abbrev> 23.0295, isotype), ex-holotype living culture <named-content xmlns:xlink="http://www.w3.org/1999/xlink" content-type="dwc:institutional_code" xlink:title="China General Microbiological Culture Collection Center, Institute of Microbiology, Chinese Academy of Sciences, Beijing, China" xlink:href="http://grbio.org/institution/china-general-microbiological-culture-collection-center-chinese-academy-sciences" xlink:type="simple">CGMCC</named-content> 3.25689; ex-isotype living culture <abbrev xmlns:xlink="http://www.w3.org/1999/xlink" xlink:title="University of Electronic Science and Technology Culture Collection" id="ABBRID0EH3CK" xlink:type="simple">UESTCC</abbrev> 23.0295.</p></tp:treatment-sec><tp:treatment-sec sec-type="notes" id="SECID0EL3CK"><title>Notes.</title><p><italic><tp:taxon-name><tp:taxon-name-part taxon-name-part-type="genus" reg="Nigrograna">Nigrograna</tp:taxon-name-part><tp:taxon-name-part taxon-name-part-type="species" reg="peruviensis">peruviensis</tp:taxon-name-part></tp:taxon-name></italic> was reported by <xref ref-type="bibr" rid="B30">Kolařík et al. (2017)</xref> as an endophytic fungus (<italic><tp:taxon-name><tp:taxon-name-part taxon-name-part-type="genus" reg="Biatriospora">Biatriospora</tp:taxon-name-part><tp:taxon-name-part taxon-name-part-type="species" reg="peruviensis">peruviensis</tp:taxon-name-part></tp:taxon-name></italic>) and was synonymized under the genus <italic><tp:taxon-name><tp:taxon-name-part taxon-name-part-type="genus" reg="Nigrograna">Nigrograna</tp:taxon-name-part></tp:taxon-name></italic> by <xref ref-type="bibr" rid="B29">Kolařík (2018)</xref>, but with a lack of detailed morphological structures. In this study, our isolates of <italic><tp:taxon-name><tp:taxon-name-part taxon-name-part-type="genus" reg="Nigrograna">N.</tp:taxon-name-part><tp:taxon-name-part taxon-name-part-type="species" reg="guttulata">guttulata</tp:taxon-name-part></tp:taxon-name></italic> (<named-content xmlns:xlink="http://www.w3.org/1999/xlink" content-type="dwc:institutional_code" xlink:title="China General Microbiological Culture Collection Center, Institute of Microbiology, Chinese Academy of Sciences, Beijing, China" xlink:href="http://grbio.org/institution/china-general-microbiological-culture-collection-center-chinese-academy-sciences" xlink:type="simple">CGMCC</named-content> 3.25689 and <abbrev xmlns:xlink="http://www.w3.org/1999/xlink" xlink:title="University of Electronic Science and Technology Culture Collection" id="ABBRID0EF5CK" xlink:type="simple">UESTCC</abbrev> 23.0295) have a close phylogenetic relationship with <italic><tp:taxon-name><tp:taxon-name-part taxon-name-part-type="genus" reg="Nigrograna">N.</tp:taxon-name-part><tp:taxon-name-part taxon-name-part-type="species" reg="peruviensis">peruviensis</tp:taxon-name-part></tp:taxon-name></italic> (<xref ref-type="bibr" rid="B30">Kolařík et al. 2017</xref>; <xref ref-type="bibr" rid="B29">Kolařík 2018</xref>) based on <abbrev xmlns:xlink="http://www.w3.org/1999/xlink" xlink:title="internal transcribed spacer region of rDNA" id="ABBRID0E35CK" xlink:type="simple">ITS</abbrev>, LSU, <italic><abbrev xmlns:xlink="http://www.w3.org/1999/xlink" xlink:title="RNA polymerase second-largest subunit" id="ABBRID0EB6CK" xlink:type="simple">rpb2</abbrev></italic>, SSU, and <italic><abbrev xmlns:xlink="http://www.w3.org/1999/xlink" xlink:title="translation elongation factor 1-alpha" id="ABBRID0EG6CK" xlink:type="simple">tef1-α</abbrev></italic> sequence data, and formed a distinct lineage with absolute bootstrap support (100% MLBS/1.00 BIPP) (Fig. <xref ref-type="fig" rid="F1">1</xref>). Additionally, <italic><tp:taxon-name><tp:taxon-name-part taxon-name-part-type="genus" reg="Nigrograna">N.</tp:taxon-name-part><tp:taxon-name-part taxon-name-part-type="species" reg="guttulata">guttulata</tp:taxon-name-part></tp:taxon-name></italic> (ex-type strain, <named-content xmlns:xlink="http://www.w3.org/1999/xlink" content-type="dwc:institutional_code" xlink:title="China General Microbiological Culture Collection Center, Institute of Microbiology, Chinese Academy of Sciences, Beijing, China" xlink:href="http://grbio.org/institution/china-general-microbiological-culture-collection-center-chinese-academy-sciences" xlink:type="simple">CGMCC</named-content> 3.25689) can be distinguished from <italic><tp:taxon-name><tp:taxon-name-part taxon-name-part-type="genus" reg="Nigrograna">N.</tp:taxon-name-part><tp:taxon-name-part taxon-name-part-type="species" reg="peruviensis">peruviensis</tp:taxon-name-part></tp:taxon-name></italic> (ex-type strain, <named-content xmlns:xlink="http://www.w3.org/1999/xlink" content-type="dwc:institutional_code" xlink:title="Culture Collection of Fungi, Charles University, Prague, Czech Republic" xlink:href="http://grbio.org/institution/culture-collection-fungi" xlink:type="simple">CCF</named-content> 4485) by 8/462 bp (1.7%, 3 gaps) in <abbrev xmlns:xlink="http://www.w3.org/1999/xlink" xlink:title="internal transcribed spacer region of rDNA" id="ABBRID0ENADK" xlink:type="simple">ITS</abbrev>, 24/1020 bp (2.4%, without gaps) in LSU and 10/618 bp (1.6%, without gaps) in <italic><abbrev xmlns:xlink="http://www.w3.org/1999/xlink" xlink:title="RNA polymerase second-largest subunit" id="ABBRID0ESADK" xlink:type="simple">rpb2</abbrev></italic> differences. Therefore, the establishment of the new species <italic><tp:taxon-name><tp:taxon-name-part taxon-name-part-type="genus" reg="Nigrograna">N.</tp:taxon-name-part><tp:taxon-name-part taxon-name-part-type="species" reg="guttulata">guttulata</tp:taxon-name-part></tp:taxon-name></italic> is justified by the phylogenetic evidence.</p></tp:treatment-sec><tp:treatment-sec><!--Section generated to contain objects referenced in tp:taxon-treatment.--><fig id="F1" position="float" orientation="portrait"><object-id xmlns:xlink="http://www.w3.org/1999/xlink" content-type="doi" xlink:type="simple">10.3897/mycokeys.110.132628.figure1</object-id><object-id xmlns:xlink="http://www.w3.org/1999/xlink" content-type="arpha" xlink:type="simple">B1503702-A18A-51CC-B51F-E67DCB5360A5</object-id><label>Figure 1.</label><caption><p>Phylogenetic tree constructed from maximum likelihood (RAxML) analyses of a combined <abbrev xmlns:xlink="http://www.w3.org/1999/xlink" xlink:title="internal transcribed spacer region of rDNA" id="ABBRID0EKDDI" xlink:type="simple">ITS</abbrev>, LSU, <italic><abbrev xmlns:xlink="http://www.w3.org/1999/xlink" xlink:title="RNA polymerase second-largest subunit" id="ABBRID0EPDDI" xlink:type="simple">rpb2</abbrev></italic>, SSU, and <italic><abbrev xmlns:xlink="http://www.w3.org/1999/xlink" xlink:title="translation elongation factor 1-alpha" id="ABBRID0EUDDI" xlink:type="simple">tef1-α</abbrev></italic> sequence data for selected genera within the family <tp:taxon-name><tp:taxon-name-part taxon-name-part-type="family">Nigrogranaceae</tp:taxon-name-part></tp:taxon-name> (<tp:taxon-name><tp:taxon-name-part taxon-name-part-type="order">Pleosporales</tp:taxon-name-part></tp:taxon-name>, <tp:taxon-name><tp:taxon-name-part taxon-name-part-type="class">Dothideomycetes</tp:taxon-name-part></tp:taxon-name>). Branches support for Maximum likelihood (MLBS) equal to or greater than 75% and Bayesian inference posterior probabilities (BIPP) equal to or greater than 0.95 are marked above or below nodes as MLBS/BIPP. The abbreviation T indicates the ex-type strain. Species names and culture collections in red are newly collected taxa and synonymized isolates. The tree was rooted with <italic><tp:taxon-name><tp:taxon-name-part taxon-name-part-type="genus" reg="Occultibambusa">Occultibambusa</tp:taxon-name-part><tp:taxon-name-part taxon-name-part-type="species" reg="pustula">pustula</tp:taxon-name-part></tp:taxon-name></italic> (<named-content xmlns:xlink="http://www.w3.org/1999/xlink" content-type="dwc:institutional_code" xlink:title="Mae Fah Luang University Culture Collection, Chiang Rai, Thailand" xlink:href="http://grbio.org/institution/mae-fah-luang-university-culture-collection" xlink:type="simple">MFLUCC</named-content> 11-0502) and <italic><tp:taxon-name><tp:taxon-name-part taxon-name-part-type="genus" reg="Occultibambusa">O.</tp:taxon-name-part><tp:taxon-name-part taxon-name-part-type="species" reg="bambusae">bambusae</tp:taxon-name-part></tp:taxon-name></italic> (<named-content xmlns:xlink="http://www.w3.org/1999/xlink" content-type="dwc:institutional_code" xlink:title="Mae Fah Luang University Culture Collection, Chiang Rai, Thailand" xlink:href="http://grbio.org/institution/mae-fah-luang-university-culture-collection" xlink:type="simple">MFLUCC</named-content> 13-0855).</p></caption><graphic xmlns:xlink="http://www.w3.org/1999/xlink" xlink:href="mycokeys-110-001-g001.jpg" position="float" orientation="portrait" xlink:type="simple" id="oo_1159656.jpg"><uri content-type="original_file" xlink:type="simple">https://binary.pensoft.net/fig/1159656</uri></graphic></fig></tp:treatment-sec><ref-list><ref id="B30"><mixed-citation xmlns:xlink="http://www.w3.org/1999/xlink" xlink:type="simple"><person-group><name name-style="western"><surname>Kolařík</surname><given-names>M</given-names></name><name name-style="western"><surname>Spakowicz</surname><given-names>DJ</given-names></name><name name-style="western"><surname>Gazis</surname><given-names>R</given-names></name><name name-style="western"><surname>Shaw</surname><given-names>J</given-names></name><name name-style="western"><surname>Kubátová</surname><given-names>A</given-names></name><name name-style="western"><surname>Nováková</surname><given-names>A</given-names></name><name name-style="western"><surname>Chudíčková</surname><given-names>M</given-names></name><name name-style="western"><surname>Forcina</surname><given-names>GC</given-names></name><name name-style="western"><surname>Kang</surname><given-names>KW</given-names></name><name name-style="western"><surname>Kelnarová</surname><given-names>I</given-names></name><name name-style="western"><surname>Skaltsas</surname><given-names>D</given-names></name><name name-style="western"><surname>Portero</surname><given-names>CE</given-names></name><name name-style="western"><surname>Strobel</surname><given-names>SA</given-names></name><name name-style="western"><surname>Narváez-Trujillo</surname><given-names>A</given-names></name></person-group> (<year>2017</year>) <article-title><italic><tp:taxon-name><tp:taxon-name-part taxon-name-part-type="genus">Biatriospora</tp:taxon-name-part></tp:taxon-name></italic> (<tp:taxon-name><tp:taxon-name-part taxon-name-part-type="phylum">Ascomycota</tp:taxon-name-part></tp:taxon-name>: <tp:taxon-name><tp:taxon-name-part taxon-name-part-type="order">Pleosporales</tp:taxon-name-part></tp:taxon-name>) is an ecologically diverse genus including facultative marine fungi and endophytes with biotechnological potential.</article-title><source>Plant Systematics and Evolution</source><volume>303</volume>(<issue>1</issue>): <fpage>35</fpage>–<lpage>50</lpage>. <ext-link xlink:href="10.1007/s00606-016-1350-2" ext-link-type="doi" xlink:type="simple">https://doi.org/10.1007/s00606-016-1350-2</ext-link></mixed-citation></ref><ref id="B29"><mixed-citation xmlns:xlink="http://www.w3.org/1999/xlink" xlink:type="simple"><person-group><name name-style="western"><surname>Kolařík</surname><given-names>M</given-names></name></person-group> (<year>2018</year>) New taxonomic combinations in endophytic representatives of the genus <italic><tp:taxon-name><tp:taxon-name-part taxon-name-part-type="genus">Nigrograna.</tp:taxon-name-part></tp:taxon-name></italic> Czech Mycology 70(2): 123–126. <ext-link xlink:href="10.33585/cmy.70202" ext-link-type="doi" xlink:type="simple">https://doi.org/10.33585/cmy.70202</ext-link></mixed-citation></ref></ref-list></tp:taxon-treatment>
